# Supplementary material for: Dataset on the interview-based survey of Moscow bicycle infrastructure
Source: Data Brief. 2019 Aug 24;26:104429. doi: 10.1016/j.dib.2019.104429 (PMC6734097; doi:10.1016/j.dib.2019.104429)
Supplement: Multimedia component 1 [file mmc1.xlsx]

## Sheet: Notes and comments
Important notes
1.	Interviewer name, respondent name (question A1) and phone number are excluded from data to maintain privacy.
2.	All the respondents CAN ride a bicycle (have necessary skills and experience)
3.	Original survey data are in Russian, translated by the authors.
Code interpretation comments:
	nil values mean "no answer" or "option not chosen'
	"n.a." stands for "not applicable"
	Integer digit values explained in the questionnaire (see appropriate question in the 'Questions encoded' tab)

## Sheet: Questions encoded
A1. What is your name? - not present in the data
A2. Respondent’s gender
A3. How old are you? (age at last birthday)
A4. Which administrative okrug do you live in?
A4.1. Which district of Moscow do you live in?
А5. Do you ride a bicycle in parks, in the city, etc.?
A 5.1. Over the past year or two years, have you started to cycle more or less often? Or is there no change in the frequency?
А6. Where do you cycle more often?
1. Leisure activity
2. Work
3. Educational institution (university, etc.)
4. Shops, hospitals, banks, etc.
5. Metro stations, public transport stops, train station
6. Meeting with friends, café, social events
7. Sports
8. Other __________
9. Not sure
А7. How often do you ride a bicycle in the warm season (from April to October)?
А8. Are you ready to ride a bicycle more often in the city?
А9. How long is your average bike ride?
1. LEISURE
2.BUSINESS
3.SPORT
А10. How satisfied are you with quality of the Moscow cycling infrastructure in general?
BА1. Do you ride your own or rental bicycle?
ВА2. What other modes of transport do you use to move around the city at least once a week?
1. Public transport
2. Private car
3. Taxi
4. Motorcycle
5. Carsharing
6. Scooter, skateboard, etc.
7. Other __________
ВВ1. Based on your experience of cycling in Moscow, please assess bicycle safety by the following characteristics:
1. Cycling in crosswalks
2. Cycling in underground crosswalks
3. Cycling on public transport lanes
4. Road cycling
5. Cycling on bike paths
6. Cycling on bike lanes on roadways
7. Cycling in pedestrian zones without bike paths
8. Cycling in residential areas
ВВ2. Where does a cyclist have to ride if there is no bike path, in accordance with traffic rules?
BВ3. How often do you ride on bike lanes on roadways during your typical ride?
ВВ4. Where will you most likely cycle if there are no bike paths and bike lanes?
ВС1. Please assess the sufficiency of bike paths and bike lanes in the city
ВС2. How are you satisfied with the accessibility of your routes (no need to stop, carry a bicycle, walk, etc.)?
ВD1. Did you know that bicycles can be carried free of charge in urban land transport of any type?
ВD2. Do you combine cycling with public transport?
ВD3. What transport modes do you use to transport your bicycle?
1. Land transport
2. MCC (Moscow Central Circle)
3. Commuter rail
4. Metro
ВD4. How convenient is it to carry a bicycle on public transit?
1. Land transport (bus, trolleybus, tram)
2. MCC (Moscow Central Circle)
3. Commuter rail
4. Metro
ВD7. How satisfied are you with the number of bike rentals near public transport stations?
1. Land transport (bus, trolleybus, tram)
2. MCC (Moscow Central Circle)
3. Commuter rail
4. Metro
ВE1. How satisfied are you with…?
1. Additional infrastructure on route (greenery, water kiosks, waste containers, toilets)
2. Lighting of bike paths
3. Traffic safety for you in parks and parkland
4. Traffic safety for you in not crowded zones (industrials zones, alleys, blind alleys)
5. Safekeeping of your bicycle near your house
6. Safekeeping of your bicycle in outdoor parking lots in the city
ВE2. Do you use mobile apps to navigate or receive information on cycling?
ВE3. In your opinion, what could be added in navigation and cycling information apps?
ВE4. Do you have enough information on city cycling infrastructure to plan your bike rides?
1. Information on bicycle parking
2. Information on bike rentals
3. Information on route distance (how long a ride will take)
4. Information on bike paths and bike lanes
5. Information on cycling traffic density on route
ВF1. How satisfied are you with the following characteristics?
1. Quality of bike path surface
2. Quality of shared-use path surface for cyclists
3. Quality of bike lane surface on roadways
ВF2. Would you like to use a bicycle as a mode of transportation instead of a car or public transport, or do it more often?
ВF5. How satisfied are you with….
1. Convenience of bike parking near your house
2. Bike storage near your house
3. Parking lots near the place where you work/study
4. Changing rooms at the place where you work/study
5. Possibility to have a shower after rides at the place where you work/study
ВF6. If there were more convenient conditions for cyclists in your company / educational institution, would you cycle to work / educational institution or do it more often?
1. I do it already
2. Likely I would
3. Likely I wouldn’t
4. Not sure
PA3. Which transport modes do you use to move around the city at least once a week?
1. Urban public transport
2. Private car
3. Taxi
4. Motorcycle
5. Carsharing
6. Scooter, skateboard, etc.
7. Other __________
PA4. Which public transport modes do you use (at least once a week)?
1. Land transport (bus, trolleybus, tram)
2. MCC (Moscow Central Circle)
3. Commuter rail
4. Metro
PA5 Where do you go by public transport more often?
1. Work/educational institution and home
2. Leisure activity/meeting with friends
3. Shopping
4. Other activities not related to work
5. Sports or another hobby
6. Other __________
PA6. How long is your average trip on public transport?
PA7. How satisfied are you with moving around the city by public transport?
1. Land transport (bus, trolleybus, tram)
2. MCC (Moscow Central Circle)
3. Commuter rail
4. Metro
PA8. Where do you go by car more often?
1. Work/educational institution and home
2. Leisure activity/meeting with friends
3. Shopping
4. Other activities not related to work
5. Sports or another hobby
6. Other __________
PA10. How satisfied are you with moving around the city by car?
PA11 Where do you go by taxi more often?
1. Work/educational institution and home
2. Leisure activity/meeting with friends
3. Shopping
4. Other activities not related to work
5. Sports or another hobby
6. Other __________
PA14 Where do you go by motorcycle more often?
1. Work/educational institution and home
2. Leisure activity/meeting with friends
3. Shopping
4. Other activities not related to work
5. Sports or another hobby
6. Other __________
PA16. How satisfied are you with moving around the city by motorcycle?
PA17. Where do you go using carsharing more often?
1. Work/educational institution and home
2. Leisure activity/meeting with friends
3. Shopping
4. Other activities not related to work
5. Sports or another hobby
6. Other __________
PA19. How satisfied are you with using carsharing to move around the city?
PA20. In general, are you ready to move around the city by bike?
A12. What’s the main reason why you don’t use a bicycle as a transport mode instead of a car or public transport?
A12. What would encourage you to use a bicycle as a transport mode instead of a car or public transport?
A13. In your opinion, does the development of cycling infrastructure in the city influence…
1. Megalopolis economy
2. Citizens’ health
3. Environment in the city
4. Transport conditions
A14. In your opinion, is it important to develop cycling infrastructure in Moscow?
A15. Assess the importance of the cycling infrastructure development:
1. In Central Okrug
2. Between the Garden Ring and the Third Ring
3. In bedroom communities
4. Between residential areas and transport hubs (train stations, bus stations, airports, etc.)
5. In parkland
A16. Choose three areas of the cycling infrastructure development, which are the most important to you.
1. The single connected network of bike paths in the city
2. Bike lanes and bike paths on the streets
3. Bike paths in parks
4. Bicycle parking lots near public buildings, shops, etc.
5. Special places to store bicycles near your house
6. Special places to store bicycles near transport hubs
7. Velobike Moscow Bikesharing
8. Possibility and convenience of bicycle transportation by bus, trolleybus, MCC and commuter rail
9. Creating comfortable conditions for cyclists at work or at educational institutions (shower, bike storage, etc.)
10. Maintenance of cycling infrastructure in the winter (e.g. snow removal on bike paths)
11. Dockless bicycle sharing
12. Cycling rules training
13. Bike parades and other events in the city
14. Other_______
15. Not sure

## Sheet: Data
Item number	a2	a3	a3 code	a4.1	a4	a5	a5.1	a6[1]	a6[2]	a6[3]	a6[4]	a6[5]	a6[6]	a6[7]	a6[8]	a6[9]	a6dr	a7	a8	a9d1	a9d2	a9d3	a10	ba1	ba2[1]	ba2[2]	ba2[3]	ba2[4]	ba2[5]	ba2[6]	ba2[7]	ba2dr	bb1[1]	bb1[2]	bb1[3]	bb1[4]	bb1[5]	bb1[6]	bb1[7]	bb1[8]	bb2	bb3	bb4	bc1	bc2	bd1	bd2	bd3[1]	bd3[2]
1	Female	34	30-39 y. o.	Ryazanskiy	South-Eastern Administrative Okrug	Yes	More often	1	0	0	0	0	0	1	0	0	0	Every day	0	15 - 30 minutes	0	15 - 30 minutes	9	Only own	1	1	0	0	0	0	0	0	99	9	99	99	99	99	99	8	on a sidewalk	Never	on a sidewalk	9	10	Yes	I don't combine	0	0
2	Female	30	30-39 y. o.	Novokosino	Eastern Administrative Okrug	Yes	no change	0	0	0	0	1	1	0	0	0	0	Once a week	0	More than 1 hour	Up to 15 minutes	0	8	Only own	1	0	0	0	0	0	0	0	6	1	3	1	5	1	1	5	both variants allowed	Very seldom (1-2 times per ride)	On the road	3	1	Yes	I don't combine	0	0
3	Female	50	50-59 y. o.	Kurkino	North-Western Administrative Okrug	Yes	no change	1	0	0	1	0	1	0	0	0	0	Several times a month	9	30 minutes – 1 hour	15 - 30 minutes	0	1	Only own	1	0	0	0	0	0	0	0	4	4	4	1	5	5	2	3	both variants allowed	Never	on a sidewalk	1	2	Yes	I carry a bicycle with me in public transport	1	0
4	Male	53	50-59 y. o.	Krylatskoe	Western Administrative Okrug	No	n.a.	n.a.	n.a.	n.a.	n.a.	n.a.	n.a.	n.a.	n.a.	n.a.	n.a.	n.a.	n.a.	n.a.	n.a.	n.a.	n.a.	n.a.	n.a.	n.a.	n.a.	n.a.	n.a.	n.a.	n.a.	n.a.	n.a.	n.a.	n.a.	n.a.	n.a.	n.a.	n.a.	n.a.	n.a.	n.a.	n.a.	n.a.	n.a.	n.a.	n.a.	n.a.	n.a.
5	Male	24	18-29 y. o.	Yuzhnoportoviy	South-Eastern Administrative Okrug	Yes	More often	1	1	0	0	0	0	1	0	0	0	Every day	0	More than 1 hour	30 minutes – 1 hour	More than 1 hour	5	Only own	1	1	1	0	0	0	0	0	10	10	7	5	4	3	1	5	both variants allowed	Very seldom (1-2 times per ride)	On the road	3	6	Yes	I carry a bicycle with me in public transport	1	1
6	Female	34	30-39 y. o.	Sokolninki	Eastern Administrative Okrug	No	n.a.	n.a.	n.a.	n.a.	n.a.	n.a.	n.a.	n.a.	n.a.	n.a.	n.a.	n.a.	n.a.	n.a.	n.a.	n.a.	n.a.	n.a.	n.a.	n.a.	n.a.	n.a.	n.a.	n.a.	n.a.	n.a.	n.a.	n.a.	n.a.	n.a.	n.a.	n.a.	n.a.	n.a.	n.a.	n.a.	n.a.	n.a.	n.a.	n.a.	n.a.	n.a.	n.a.
7	Male	19	18-29 y. o.	Krylatskoe	Western Administrative Okrug	Yes	More often	0	0	0	0	1	0	0	0	0	0	Every day	0	0	15 - 30 minutes	0	5	Both own and rented, depending on situation	0	0	0	0	0	1	0	0	5	2	3	1	6	2	3	8	on the road	Not sure	0	4	4	No	I use a bicycle to get to the public transport stations	0	0
8	Male	28	18-29 y. o.	Obruchevskiy	South-Western Administrative Okrug	Yes	more seldom	1	0	0	0	0	0	0	0	0	0	Once a month and more seldom	3	More than 1 hour	0	0	7	Only own	1	1	0	0	1	0	0	0	7	9	7	4	9	8	5	6	both variants allowed	Seldom (3-4 times per ride)	Both variants	6	9	Yes	I carry a bicycle with me in public transport	1	0
9	Female	36	30-39 y. o.	Krylatskoe	Western Administrative Okrug	Yes	no change	1	0	0	0	0	0	0	0	0	0	Several times a week	10	More than 1 hour	0	0	6	Only own	0	1	0	0	1	1	0	0	10	10	1	1	10	1	1	3	on a sidewalk	Never	on a sidewalk	4	9	Yes	I don't combine	0	0
10	Male	32	30-39 y. o.	Bogorodskoe	Eastern Administrative Okrug	Yes	no change	1	0	0	0	0	0	0	0	0	0	Several times a week	0	More than 1 hour	0	0	10	Only own	0	1	0	0	0	0	0	0	10	10	1	2	10	10	10	8	on the road	Never	on a sidewalk	1	9	No	I don't combine	0	0
11	Male	35	30-39 y. o.	Novogireevo	Eastern Administrative Okrug	Yes	no change	0	0	0	0	0	1	0	0	0	0	Several times a week	0	0	15 - 30 minutes	0	1	Only own	1	0	0	0	0	0	0	0	10	10	8	1	10	5	10	10	both variants allowed	Very often (more than 6 times per ride)	0	1	5	Yes	I carry a bicycle with me in public transport	1	1
12	Male	35	30-39 y. o.	Tekstilschiki	South-Eastern Administrative Okrug	Yes	more seldom	1	0	0	0	0	0	1	0	0	0	Several times a month	7	More than 1 hour	0	More than 1 hour	3	Only own	1	1	0	0	0	0	0	0	6	7	99	5	5	99	5	7	both variants allowed	Never	on a sidewalk	2	4	No	I don't combine	0	0
13	Male	28	18-29 y. o.	Zamoskvorechie	Central Administrative Okrug	Yes	More often	1	0	0	0	0	0	1	0	0	0	Several times a week	0	More than 1 hour	0	More than 1 hour	1	Only own	1	0	0	0	1	0	0	0	8	8	5	5	5	5	5	7	on the road	Very often (more than 6 times per ride)	0	1	5	Yes	I carry a bicycle with me in public transport	1	1
14	Female	29	18-29 y. o.	Lomonosovskiy	South-Western Administrative Okrug	Yes	More often	1	0	0	0	0	0	1	0	0	0	Several times a week	0	30 minutes – 1 hour	0	More than 1 hour	5	Both own and rented, depending on situation	1	1	0	0	0	0	0	0	1	7	1	1	7	1	7	2	both variants allowed	Very seldom (1-2 times per ride)	On the road	1	2	No	I use a bicycle to get to the public transport stations	0	0
15	Male	35	30-39 y. o.	Tsaritsyno	Southern Administrative Okrug	Yes	no change	0	1	0	0	0	0	0	0	0	0	Several times a week	0	0	More than 1 hour	0	1	Only own	0	1	0	0	0	0	0	0	2	10	2	1	2	2	1	5	on the road	Very often (more than 6 times per ride)	0	1	10	Yes	I carry a bicycle with me in public transport	1	1
16	Male	39	30-39 y. o.	Preobrazhenskoe	Eastern Administrative Okrug	Yes	more seldom	1	0	0	0	0	0	0	0	0	0	Once a week	0	30 minutes – 1 hour	0	0	8	Only own	1	1	0	0	0	0	0	0	5	7	2	2	9	3	7	5	both variants allowed	Not sure	0	5	5	No	I don't combine	0	0
17	Male	41	40-49 y. o.	Zamoskvorechie	Central Administrative Okrug	Yes	More often	1	1	1	1	1	1	1	0	0	0	Every day	0	15 - 30 minutes	15 - 30 minutes	More than 1 hour	3	Only own	0	0	0	0	0	0	1	nothing	3	10	5	3	6	4	5	5	on the road	Very often (more than 6 times per ride)	0	1	2	Yes	I don't combine	0	0
18	Male	33	30-39 y. o.	Yuzhnoe Butovo	South-Western Administrative Okrug	Yes	more seldom	1	0	0	0	0	1	1	0	0	0	Once a week	0	More than 1 hour	Not sure	More than 1 hour	2	Only own	0	0	0	1	0	1	0	0	5	5	1	1	3	2	4	6	both variants allowed	Never	on a sidewalk	1	2	Yes	I don't combine	0	0
19	Male	50	50-59 y. o.	Kosino-Ukhtomskiy	Eastern Administrative Okrug	Yes	no change	1	0	0	0	0	0	0	0	0	0	Several times a week	0	More than 1 hour	0	0	10	Only own	1	0	0	0	0	0	0	0	5	5	5	1	5	1	5	5	on a sidewalk	Not sure	0	10	10	Yes	I carry a bicycle with me in public transport	1	0
20	Male	36	30-39 y. o.	Lyublino	South-Eastern Administrative Okrug	Yes	More often	1	0	0	1	0	0	0	0	0	0	Every day	0	More than 1 hour	30 minutes – 1 hour	0	8	Both own and rented, depending on situation	1	0	0	0	0	0	0	0	10	10	3	3	10	6	10	9	both variants allowed	Very seldom (1-2 times per ride)	On the road	5	6	No	I don't combine	0	0
21	Male	30	30-39 y. o.	Levoberezhny	Northern Administrative Okrug	Yes	no change	1	1	0	0	0	1	0	0	0	0	Several times a week	0	More than 1 hour	More than 1 hour	0	6	Both own and rented, depending on situation	1	0	0	0	0	1	0	0	8	8	8	8	8	8	8	8	on the road	Seldom (3-4 times per ride)	Both variants	3	3	Yes	I use a bicycle to get to the public transport stations	0	0
22	Male	35	30-39 y. o.	Akademicheskiy	South-Western Administrative Okrug	Yes	More often	1	0	0	0	0	0	0	0	0	0	Once a week	0	More than 1 hour	0	0	1	Only own	1	0	0	0	0	0	0	0	1	1	3	3	5	99	3	3	both variants allowed	Very seldom (1-2 times per ride)	On the road	1	1	Yes	Not sure	0	0
23	Male	45	40-49 y. o.	Golyanovo	Eastern Administrative Okrug	Yes	no change	1	0	0	0	0	0	0	0	0	0	Several times a week	0	More than 1 hour	0	0	5	Only own	1	1	0	0	0	0	0	0	9	10	3	1	3	3	8	8	both variants allowed	Seldom (3-4 times per ride)	Both variants	5	5	Yes	I carry a bicycle with me in public transport	1	1
24	Male	38	30-39 y. o.	Sokol	Northern Administrative Okrug	No	n.a.	n.a.	n.a.	n.a.	n.a.	n.a.	n.a.	n.a.	n.a.	n.a.	n.a.	n.a.	n.a.	n.a.	n.a.	n.a.	n.a.	n.a.	n.a.	n.a.	n.a.	n.a.	n.a.	n.a.	n.a.	n.a.	n.a.	n.a.	n.a.	n.a.	n.a.	n.a.	n.a.	n.a.	n.a.	n.a.	n.a.	n.a.	n.a.	n.a.	n.a.	n.a.	n.a.
25	Male	33	30-39 y. o.	Dorogomilovo	Western Administrative Okrug	Yes	more seldom	0	1	0	0	0	0	0	0	0	0	Several times a week	0	0	More than 1 hour	0	3	Only own	1	0	1	0	0	0	0	0	5	9	8	2	7	7	5	7	on the road	Very seldom (1-2 times per ride)	On the road	2	3	Yes	I don't combine	0	0
26	Male	32	30-39 y. o.	Krylatskoe	Western Administrative Okrug	Yes	no change	0	0	0	0	0	0	1	0	0	0	Every day	0	0	0	More than 1 hour	5	Only own	1	1	0	0	0	0	0	0	4	4	4	4	10	99	4	99	on the road	Seldom (3-4 times per ride)	Both variants	5	5	Yes	I don't combine	0	0
27	Female	38	30-39 y. o.	Khamovniki	Central Administrative Okrug	Yes	More often	1	0	0	0	0	0	0	0	0	0	Several times a week	0	More than 1 hour	0	0	8	Only own	1	0	0	0	0	0	0	0	9	10	8	1	10	8	8	8	on a sidewalk	Very seldom (1-2 times per ride)	On the road	5	8	Yes	I carry a bicycle with me in public transport	1	0
28	Male	33	30-39 y. o.	Golovinskiy	Northern Administrative Okrug	Yes	More often	1	1	0	0	0	0	0	1	0	tourism	Several times a week	0	30 minutes – 1 hour	30 minutes – 1 hour	0	7	Only own	1	0	1	0	0	0	0	0	8	8	6	6	8	8	8	8	on the road	Quite often (5-6 times per ride)	Not sure	5	6	Yes	I carry a bicycle with me in public transport	0	1
29	Male	32	30-39 y. o.	Otradnoe	North-Eastern Administrative Okrug	No	n.a.	n.a.	n.a.	n.a.	n.a.	n.a.	n.a.	n.a.	n.a.	n.a.	n.a.	n.a.	n.a.	n.a.	n.a.	n.a.	n.a.	n.a.	n.a.	n.a.	n.a.	n.a.	n.a.	n.a.	n.a.	n.a.	n.a.	n.a.	n.a.	n.a.	n.a.	n.a.	n.a.	n.a.	n.a.	n.a.	n.a.	n.a.	n.a.	n.a.	n.a.	n.a.	n.a.
30	Male	32	30-39 y. o.	Tsaritsyno	Southern Administrative Okrug	Yes	more seldom	0	1	0	0	0	0	0	0	0	0	Once a month and more seldom	10	0	15 - 30 minutes	0	3	Only own	1	0	0	0	0	0	0	0	8	9	3	1	5	5	1	5	on the road	Not sure	0	1	2	Yes	I carry a bicycle with me in public transport	1	0
31	Female	37	30-39 y. o.	Timiryazevskiy	Northern Administrative Okrug	Yes	More often	1	0	0	0	0	0	0	0	0	0	Several times a week	0	30 minutes – 1 hour	0	0	7	Both own and rented, depending on situation	0	1	0	0	0	0	0	0	3	5	8	1	9	3	6	7	on the road	Seldom (3-4 times per ride)	Both variants	5	5	No	I don't combine	0	0
32	Male	36	30-39 y. o.	Mitino	North-Western Administrative Okrug	Yes	no change	1	0	0	0	0	0	0	0	0	0	Several times a week	0	30 minutes – 1 hour	0	0	9	Both own and rented, depending on situation	1	0	0	0	0	0	0	0	8	8	10	8	9	8	5	8	on the road	Very often (more than 6 times per ride)	0	6	7	Yes	I carry a bicycle with me in public transport	1	0
33	Male	27	18-29 y. o.	Vostochnoe Izmailovo	Eastern Administrative Okrug	Yes	no change	1	1	1	1	1	1	1	0	0	0	Every day	0	Not sure	30 minutes – 1 hour	30 minutes – 1 hour	4	Only own	1	1	0	0	0	0	0	0	2	2	6	7	5	6	2	5	on the road	Very seldom (1-2 times per ride)	On the road	4	6	Yes	I don't combine	0	0
34	Male	30	30-39 y. o.	Nagatinskiy Zaton	Southern Administrative Okrug	Yes	no change	0	0	0	1	1	0	1	0	0	0	Several times a week	0	0	15 - 30 minutes	More than 1 hour	2	Only own	1	1	0	0	1	0	0	0	8	10	3	3	3	2	99	4	on the road	Not sure	0	2	1	Yes	I carry a bicycle with me in public transport	1	1
35	Male	33	30-39 y. o.	Novo-Peredelkino	Western Administrative Okrug	Yes	More often	0	0	0	0	0	0	1	0	0	0	Every day	0	0	0	More than 1 hour	3	Only own	1	1	0	0	1	0	0	0	7	5	3	1	7	3	3	3	on the road	Very often (more than 6 times per ride)	0	3	3	Yes	I don't combine	0	0
36	Male	38	30-39 y. o.	Taganskiy	Central Administrative Okrug	Yes	More often	1	1	0	1	1	1	1	0	0	0	Every day	0	30 minutes – 1 hour	30 minutes – 1 hour	More than 1 hour	1	Only own	1	0	0	0	0	0	0	0	9	10	9	6	9	9	4	8	on the road	Never	on a sidewalk	1	2	Yes	I carry a bicycle with me in public transport	0	1
37	Male	18	18-29 y. o.	Otradnoe	North-Eastern Administrative Okrug	Yes	More often	0	1	1	0	0	1	0	0	0	0	Every day	0	0	30 minutes – 1 hour	0	9	Only own	1	0	0	0	0	0	0	0	6	10	6	2	10	10	8	10	on the road	Never	on a sidewalk	10	9	Yes	I don't combine	0	0
38	Male	32	30-39 y. o.	Sviblovo	North-Eastern Administrative Okrug	Yes	no change	0	0	0	0	0	0	1	0	0	0	Several times a week	0	0	0	More than 1 hour	3	Only own	1	0	0	0	0	0	0	0	8	8	7	4	7	5	8	7	on a sidewalk	Not sure	0	2	2	Yes	I don't combine	0	0
39	Male	42	40-49 y. o.	Kurkino	North-Western Administrative Okrug	Yes	no change	0	0	0	0	0	0	0	1	0	take a child to chool	Several times a week	0	0	0	0	3	Only own	0	1	0	0	0	0	0	0	1	1	1	1	1	1	1	1	both variants allowed	Never	on a sidewalk	1	3	No	I don't combine	0	0
40	Female	34	30-39 y. o.	Severnoe Tushino	North-Western Administrative Okrug	Yes	no change	0	0	0	0	0	0	1	0	0	0	Several times a week	0	0	0	More than 1 hour	1	Only own	1	0	1	0	0	0	0	0	2	2	1	1	2	99	2	2	both variants allowed	Never	on a sidewalk	1	3	Yes	I carry a bicycle with me in public transport	1	1
41	Female	34	30-39 y. o.	Nagornoe	Southern Administrative Okrug	Yes	More often	1	1	0	0	1	0	0	0	0	0	Several times a week	0	More than 1 hour	30 minutes – 1 hour	0	5	Both own and rented, depending on situation	1	0	0	0	0	1	0	0	5	10	3	3	9	99	6	8	both variants allowed	Never	on a sidewalk	2	4	Yes	I use a bicycle to get to the public transport stations	0	0
42	Female	44	40-49 y. o.	Yuzhnoe Butovo	South-Western Administrative Okrug	Yes	More often	1	0	0	1	0	0	0	0	0	0	Every day	0	More than 1 hour	30 minutes – 1 hour	0	5	Only own	1	1	0	0	0	0	0	0	5	8	3	3	6	7	1	7	on the road	Never	on a sidewalk	1	3	Yes	I don't combine	0	0
43	Male	27	18-29 y. o.	Yuzhnoe Butovo	South-Western Administrative Okrug	Yes	More often	0	1	0	0	0	0	0	0	0	0	Every day	0	0	30 minutes – 1 hour	0	2	Only own	1	1	0	0	0	0	0	0	8	6	5	3	4	4	5	6	on the road	Not sure	0	2	7	Yes	I carry a bicycle with me in public transport	0	1
44	Female	44	40-49 y. o.	Danilovskiy	Southern Administrative Okrug	Yes	More often	1	0	0	1	1	1	1	0	0	0	Several times a week	0	More than 1 hour	30 minutes – 1 hour	30 minutes – 1 hour	1	Only own	1	0	0	0	1	0	0	0	5	1	3	1	1	1	1	1	on the road	Very seldom (1-2 times per ride)	On the road	1	1	Yes	I carry a bicycle with me in public transport	0	1
45	Male	34	30-39 y. o.	Bogorodskoe	Eastern Administrative Okrug	Yes	More often	1	1	0	1	1	1	1	0	0	0	Every day	0	More than 1 hour	15 - 30 minutes	More than 1 hour	1	Only own	1	1	1	1	1	1	0	0	99	1	3	1	99	1	99	3	on the road	Never	on a sidewalk	1	1	Yes	I don't combine	0	0
46	Male	51	50-59 y. o.	Golyanovo	Eastern Administrative Okrug	No	n.a.	n.a.	n.a.	n.a.	n.a.	n.a.	n.a.	n.a.	n.a.	n.a.	n.a.	n.a.	n.a.	n.a.	n.a.	n.a.	n.a.	n.a.	n.a.	n.a.	n.a.	n.a.	n.a.	n.a.	n.a.	n.a.	n.a.	n.a.	n.a.	n.a.	n.a.	n.a.	n.a.	n.a.	n.a.	n.a.	n.a.	n.a.	n.a.	n.a.	n.a.	n.a.	n.a.
47	Male	47	40-49 y. o.	Dmitrovskiy	Northern Administrative Okrug	Yes	no change	1	1	0	1	0	0	0	0	0	0	Every day	0	More than 1 hour	More than 1 hour	0	1	Only own	1	0	0	0	0	0	0	0	8	10	4	1	4	4	10	8	both variants allowed	Seldom (3-4 times per ride)	Both variants	1	3	No	I don't combine	0	0
48	Male	52	50-59 y. o.	Altufievskiy	North-Eastern Administrative Okrug	Yes	no change	1	1	0	1	1	1	1	0	0	0	Several times a week	0	Not sure	Up to 15 minutes	Not sure	1	Only own	0	1	0	0	0	0	0	0	2	99	3	1	1	99	1	1	on the road	Never	on a sidewalk	1	1	Yes	I don't combine	0	0
49	Male	53	50-59 y. o.	Golyanovo	Eastern Administrative Okrug	Yes	More often	1	0	0	0	0	1	1	0	0	0	Several times a week	0	30 minutes – 1 hour	30 minutes – 1 hour	More than 1 hour	4	Only own	1	0	0	0	0	0	0	0	99	99	99	7	10	6	99	10	on the road	Quite often (5-6 times per ride)	Not sure	1	99	No	I carry a bicycle with me in public transport	0	1
50	Male	29	18-29 y. o.	Sokolninki	Eastern Administrative Okrug	Yes	More often	1	1	0	0	0	1	0	0	0	0	Several times a week	0	30 minutes – 1 hour	30 minutes – 1 hour	0	7	Both own and rented, depending on situation	1	0	1	0	0	0	0	0	10	10	8	5	9	4	10	9	on the road	Never	on a sidewalk	6	9	Yes	I carry a bicycle with me in public transport	1	1
51	Male	48	40-49 y. o.	Golovinskiy	Northern Administrative Okrug	No	n.a.	n.a.	n.a.	n.a.	n.a.	n.a.	n.a.	n.a.	n.a.	n.a.	n.a.	n.a.	n.a.	n.a.	n.a.	n.a.	n.a.	n.a.	n.a.	n.a.	n.a.	n.a.	n.a.	n.a.	n.a.	n.a.	n.a.	n.a.	n.a.	n.a.	n.a.	n.a.	n.a.	n.a.	n.a.	n.a.	n.a.	n.a.	n.a.	n.a.	n.a.	n.a.	n.a.
52	Male	45	40-49 y. o.	Zamoskvorechie	Central Administrative Okrug	No	n.a.	n.a.	n.a.	n.a.	n.a.	n.a.	n.a.	n.a.	n.a.	n.a.	n.a.	n.a.	n.a.	n.a.	n.a.	n.a.	n.a.	n.a.	n.a.	n.a.	n.a.	n.a.	n.a.	n.a.	n.a.	n.a.	n.a.	n.a.	n.a.	n.a.	n.a.	n.a.	n.a.	n.a.	n.a.	n.a.	n.a.	n.a.	n.a.	n.a.	n.a.	n.a.	n.a.
53	Female	33	30-39 y. o.	Yuzhnoe Butovo	South-Western Administrative Okrug	Yes	more seldom	1	0	0	0	0	0	0	0	0	0	Several times a week	0	15 - 30 minutes	0	0	7	Only own	1	0	0	0	0	0	0	0	7	5	5	3	8	5	5	5	on a sidewalk	Very often (more than 6 times per ride)	0	8	4	Yes	I don't combine	0	0
54	Female	42	40-49 y. o.	Brateevo	Southern Administrative Okrug	No	n.a.	n.a.	n.a.	n.a.	n.a.	n.a.	n.a.	n.a.	n.a.	n.a.	n.a.	n.a.	n.a.	n.a.	n.a.	n.a.	n.a.	n.a.	n.a.	n.a.	n.a.	n.a.	n.a.	n.a.	n.a.	n.a.	n.a.	n.a.	n.a.	n.a.	n.a.	n.a.	n.a.	n.a.	n.a.	n.a.	n.a.	n.a.	n.a.	n.a.	n.a.	n.a.	n.a.
55	Male	30	30-39 y. o.	Marfino	North-Eastern Administrative Okrug	Yes	no change	1	0	0	0	0	0	1	0	0	0	Several times a week	0	More than 1 hour	0	Up to 15 minutes	7	Only own	1	1	0	0	0	0	0	0	7	8	4	5	6	7	8	7	both variants allowed	Quite often (5-6 times per ride)	Not sure	5	6	No	I carry a bicycle with me in public transport	0	1
56	Male	29	18-29 y. o.	Schukino	North-Western Administrative Okrug	No	n.a.	n.a.	n.a.	n.a.	n.a.	n.a.	n.a.	n.a.	n.a.	n.a.	n.a.	n.a.	n.a.	n.a.	n.a.	n.a.	n.a.	n.a.	n.a.	n.a.	n.a.	n.a.	n.a.	n.a.	n.a.	n.a.	n.a.	n.a.	n.a.	n.a.	n.a.	n.a.	n.a.	n.a.	n.a.	n.a.	n.a.	n.a.	n.a.	n.a.	n.a.	n.a.	n.a.
57	Male	50	50-59 y. o.	Alekseevskiy	North-Eastern Administrative Okrug	Yes	no change	1	0	0	0	0	0	1	0	0	0	Every day	0	More than 1 hour	0	More than 1 hour	1	Only own	0	0	0	0	0	0	1	nothing	5	5	3	2	8	6	3	3	on the road	Very often (more than 6 times per ride)	0	2	3	Yes	I don't combine	0	0
58	Female	33	30-39 y. o.	Chertanovo Tsentralnoe	Southern Administrative Okrug	No	n.a.	n.a.	n.a.	n.a.	n.a.	n.a.	n.a.	n.a.	n.a.	n.a.	n.a.	n.a.	n.a.	n.a.	n.a.	n.a.	n.a.	n.a.	n.a.	n.a.	n.a.	n.a.	n.a.	n.a.	n.a.	n.a.	n.a.	n.a.	n.a.	n.a.	n.a.	n.a.	n.a.	n.a.	n.a.	n.a.	n.a.	n.a.	n.a.	n.a.	n.a.	n.a.	n.a.
59	Male	25	18-29 y. o.	Taganskiy	Central Administrative Okrug	No	n.a.	n.a.	n.a.	n.a.	n.a.	n.a.	n.a.	n.a.	n.a.	n.a.	n.a.	n.a.	n.a.	n.a.	n.a.	n.a.	n.a.	n.a.	n.a.	n.a.	n.a.	n.a.	n.a.	n.a.	n.a.	n.a.	n.a.	n.a.	n.a.	n.a.	n.a.	n.a.	n.a.	n.a.	n.a.	n.a.	n.a.	n.a.	n.a.	n.a.	n.a.	n.a.	n.a.
60	Male	37	30-39 y. o.	Novokosino	Eastern Administrative Okrug	Yes	More often	1	0	0	0	0	0	0	0	0	0	Several times a week	0	30 minutes – 1 hour	0	0	4	Only own	1	1	1	0	1	1	0	0	3	1	1	2	8	5	4	6	both variants allowed	Very seldom (1-2 times per ride)	On the road	3	7	No	I don't combine	0	0
61	Male	30	30-39 y. o.	Fili Davydkovo	Western Administrative Okrug	Yes	no change	0	1	0	0	0	0	0	0	0	0	Every day	0	0	30 minutes – 1 hour	0	3	Only own	1	0	0	0	0	0	0	0	5	5	2	1	4	1	5	6	both variants allowed	Never	on a sidewalk	2	5	No	I use a bicycle to get to the public transport stations	0	0
62	Female	34	30-39 y. o.	Timiryazevskiy	Northern Administrative Okrug	Yes	More often	1	1	1	1	1	1	1	0	0	0	Several times a week	0	More than 1 hour	30 minutes – 1 hour	More than 1 hour	1	Only own	1	1	0	0	0	0	0	0	10	6	7	1	9	9	2	6	on the road	Very seldom (1-2 times per ride)	On the road	1	1	No	I don't combine	0	0
63	Female	32	30-39 y. o.	Nagatinskiy Zaton	Southern Administrative Okrug	No	n.a.	n.a.	n.a.	n.a.	n.a.	n.a.	n.a.	n.a.	n.a.	n.a.	n.a.	n.a.	n.a.	n.a.	n.a.	n.a.	n.a.	n.a.	n.a.	n.a.	n.a.	n.a.	n.a.	n.a.	n.a.	n.a.	n.a.	n.a.	n.a.	n.a.	n.a.	n.a.	n.a.	n.a.	n.a.	n.a.	n.a.	n.a.	n.a.	n.a.	n.a.	n.a.	n.a.
64	Female	29	18-29 y. o.	Lianozovo	North-Eastern Administrative Okrug	Yes	More often	1	0	0	0	0	0	1	0	0	0	Several times a week	0	More than 1 hour	0	More than 1 hour	7	Both own and rented, depending on situation	1	0	0	0	0	0	0	0	6	2	2	2	8	8	2	6	on the road	Seldom (3-4 times per ride)	Both variants	4	3	Yes	I carry a bicycle with me in public transport	1	0
65	Male	43	40-49 y. o.	Golovinskiy	Northern Administrative Okrug	No	n.a.	n.a.	n.a.	n.a.	n.a.	n.a.	n.a.	n.a.	n.a.	n.a.	n.a.	n.a.	n.a.	n.a.	n.a.	n.a.	n.a.	n.a.	n.a.	n.a.	n.a.	n.a.	n.a.	n.a.	n.a.	n.a.	n.a.	n.a.	n.a.	n.a.	n.a.	n.a.	n.a.	n.a.	n.a.	n.a.	n.a.	n.a.	n.a.	n.a.	n.a.	n.a.	n.a.
66	Female	28	18-29 y. o.	Voikovskoe	Northern Administrative Okrug	Yes	no change	1	0	0	0	1	1	1	0	0	0	Several times a week	0	More than 1 hour	15 - 30 minutes	More than 1 hour	6	Only own	1	0	1	0	0	1	0	0	8	5	1	1	6	2	3	3	on a sidewalk	Never	on a sidewalk	5	6	Yes	I carry a bicycle with me in public transport	0	1
67	Female	34	30-39 y. o.	Kryukovo	Zelenogradskiy Administrative Okrug	Yes	More often	1	0	0	0	1	0	1	0	0	0	Several times a week	0	More than 1 hour	15 - 30 minutes	More than 1 hour	2	Only own	1	1	0	0	0	0	0	0	5	8	4	2	7	8	3	7	both variants allowed	Very seldom (1-2 times per ride)	On the road	1	2	No	I use a bicycle to get to the public transport stations	0	0
68	Female	37	30-39 y. o.	Presnenskiy	Central Administrative Okrug	No	n.a.	n.a.	n.a.	n.a.	n.a.	n.a.	n.a.	n.a.	n.a.	n.a.	n.a.	n.a.	n.a.	n.a.	n.a.	n.a.	n.a.	n.a.	n.a.	n.a.	n.a.	n.a.	n.a.	n.a.	n.a.	n.a.	n.a.	n.a.	n.a.	n.a.	n.a.	n.a.	n.a.	n.a.	n.a.	n.a.	n.a.	n.a.	n.a.	n.a.	n.a.	n.a.	n.a.
69	Female	34	30-39 y. o.	Yuzhnoe Butovo	South-Western Administrative Okrug	Yes	no change	1	0	0	0	0	0	0	0	0	0	Every day	0	More than 1 hour	0	0	10	Only own	1	1	0	0	0	0	0	0	9	9	99	99	10	99	3	7	on a sidewalk	Never	on a sidewalk	6	8	No	I don't combine	0	0
70	Female	35	30-39 y. o.	Mitino	North-Western Administrative Okrug	No	n.a.	n.a.	n.a.	n.a.	n.a.	n.a.	n.a.	n.a.	n.a.	n.a.	n.a.	n.a.	n.a.	n.a.	n.a.	n.a.	n.a.	n.a.	n.a.	n.a.	n.a.	n.a.	n.a.	n.a.	n.a.	n.a.	n.a.	n.a.	n.a.	n.a.	n.a.	n.a.	n.a.	n.a.	n.a.	n.a.	n.a.	n.a.	n.a.	n.a.	n.a.	n.a.	n.a.
71	Female	37	30-39 y. o.	Khamovniki	Central Administrative Okrug	Yes	More often	0	0	1	0	0	0	1	0	0	0	Several times a week	0	0	30 minutes – 1 hour	More than 1 hour	10	Both own and rented, depending on situation	1	1	1	0	0	0	0	0	1	1	1	1	5	3	1	1	both variants allowed	Quite often (5-6 times per ride)	Not sure	1	5	Yes	I don't combine	0	0
72	Female	27	18-29 y. o.	Konkovo	South-Western Administrative Okrug	No	n.a.	n.a.	n.a.	n.a.	n.a.	n.a.	n.a.	n.a.	n.a.	n.a.	n.a.	n.a.	n.a.	n.a.	n.a.	n.a.	n.a.	n.a.	n.a.	n.a.	n.a.	n.a.	n.a.	n.a.	n.a.	n.a.	n.a.	n.a.	n.a.	n.a.	n.a.	n.a.	n.a.	n.a.	n.a.	n.a.	n.a.	n.a.	n.a.	n.a.	n.a.	n.a.	n.a.
73	Male	23	18-29 y. o.	Basmanny	Central Administrative Okrug	Yes	no change	1	0	0	1	0	1	0	0	0	0	Once a week	0	30 minutes – 1 hour	30 minutes – 1 hour	0	7	Only own	1	1	1	0	1	0	0	0	5	5	7	7	10	9	5	7	both variants allowed	Very often (more than 6 times per ride)	0	6	8	Yes	I don't combine	0	0
74	Female	37	30-39 y. o.	Maryino	South-Eastern Administrative Okrug	Yes	More often	1	0	0	0	0	0	0	0	0	0	Several times a week	0	More than 1 hour	0	0	10	Only own	1	1	0	0	1	0	0	0	10	10	99	1	10	9	8	9	on a sidewalk	Very seldom (1-2 times per ride)	On the road	4	8	Yes	I don't combine	0	0
75	Male	30	30-39 y. o.	Khoroshevo-Mnevniki	North-Western Administrative Okrug	Yes	no change	1	0	0	0	0	0	0	0	0	0	Several times a month	8	More than 1 hour	0	0	8	Only rented	0	0	0	0	1	1	0	0	8	8	8	6	6	8	6	7	both variants allowed	Quite often (5-6 times per ride)	Not sure	7	7	No	I don't combine	0	0
76	Female	32	30-39 y. o.	Ramenki	Western Administrative Okrug	No	n.a.	n.a.	n.a.	n.a.	n.a.	n.a.	n.a.	n.a.	n.a.	n.a.	n.a.	n.a.	n.a.	n.a.	n.a.	n.a.	n.a.	n.a.	n.a.	n.a.	n.a.	n.a.	n.a.	n.a.	n.a.	n.a.	n.a.	n.a.	n.a.	n.a.	n.a.	n.a.	n.a.	n.a.	n.a.	n.a.	n.a.	n.a.	n.a.	n.a.	n.a.	n.a.	n.a.
77	Male	28	18-29 y. o.	Mozhaiskiy	Western Administrative Okrug	No	n.a.	n.a.	n.a.	n.a.	n.a.	n.a.	n.a.	n.a.	n.a.	n.a.	n.a.	n.a.	n.a.	n.a.	n.a.	n.a.	n.a.	n.a.	n.a.	n.a.	n.a.	n.a.	n.a.	n.a.	n.a.	n.a.	n.a.	n.a.	n.a.	n.a.	n.a.	n.a.	n.a.	n.a.	n.a.	n.a.	n.a.	n.a.	n.a.	n.a.	n.a.	n.a.	n.a.
78	Male	46	40-49 y. o.	Izmailovo	Eastern Administrative Okrug	Yes	no change	0	0	0	0	0	0	1	0	0	0	Several times a week	0	0	0	More than 1 hour	3	Only own	1	0	1	0	0	0	0	0	10	10	3	2	9	2	6	5	on the road	Never	on a sidewalk	2	3	Yes	I carry a bicycle with me in public transport	0	1
79	Male	44	40-49 y. o.	Chertanovo Tsentralnoe	Southern Administrative Okrug	Yes	More often	1	1	0	0	0	1	0	0	0	0	Every day	0	30 minutes – 1 hour	More than 1 hour	0	1	Only own	0	1	0	0	0	0	0	0	10	10	5	2	8	99	10	9	on the road	Never	on a sidewalk	1	7	Yes	I carry a bicycle with me in public transport	0	1
80	Male	37	30-39 y. o.	Ramenki	Western Administrative Okrug	Yes	no change	1	1	1	1	0	1	1	0	0	0	Every day	0	More than 1 hour	Up to 15 minutes	More than 1 hour	1	Only own	1	1	1	1	1	1	0	0	3	1	1	1	3	4	1	3	on the road	Never	on a sidewalk	1	1	No	I carry a bicycle with me in public transport	0	1
81	Male	40	40-49 y. o.	Kuntsevo	Western Administrative Okrug	Yes	no change	1	0	0	0	0	0	0	0	0	0	Several times a month	99	More than 1 hour	0	0	2	Only own	0	1	0	0	0	0	0	0	3	1	1	1	99	99	1	99	on the road	Very seldom (1-2 times per ride)	On the road	1	3	Yes	I don't combine	0	0
82	Male	44	40-49 y. o.	Yuzhnoe Butovo	South-Western Administrative Okrug	Yes	more seldom	1	1	0	0	0	0	0	0	0	0	Every day	0	More than 1 hour	More than 1 hour	0	10	Only own	1	1	1	0	0	0	0	0	10	10	1	7	10	10	8	10	on a sidewalk	Never	on a sidewalk	5	10	No	I don't combine	0	0
83	Male	28	18-29 y. o.	Babushkinskiy	North-Eastern Administrative Okrug	Yes	More often	1	0	0	0	0	0	1	0	0	0	Several times a week	0	More than 1 hour	0	More than 1 hour	7	Only own	1	0	0	0	0	0	0	0	8	9	6	2	8	4	6	9	on a sidewalk	Very seldom (1-2 times per ride)	On the road	4	4	Yes	I use a bicycle to get to the public transport stations	0	0
84	Female	30	30-39 y. o.	Troparevo-Nikulino	Western Administrative Okrug	No	n.a.	n.a.	n.a.	n.a.	n.a.	n.a.	n.a.	n.a.	n.a.	n.a.	n.a.	n.a.	n.a.	n.a.	n.a.	n.a.	n.a.	n.a.	n.a.	n.a.	n.a.	n.a.	n.a.	n.a.	n.a.	n.a.	n.a.	n.a.	n.a.	n.a.	n.a.	n.a.	n.a.	n.a.	n.a.	n.a.	n.a.	n.a.	n.a.	n.a.	n.a.	n.a.	n.a.
85	Male	58	50-59 y. o.	Yuzhnoe Butovo	South-Western Administrative Okrug	Yes	no change	1	0	0	0	0	0	0	0	0	0	Several times a month	3	30 minutes – 1 hour	0	0	4	Only own	1	0	0	0	0	0	0	0	10	10	99	1	10	6	5	1	both variants allowed	Seldom (3-4 times per ride)	Both variants	1	8	Yes	I don't combine	0	0
86	Male	40	40-49 y. o.	Akademicheskiy	South-Western Administrative Okrug	Yes	no change	1	1	0	0	1	0	1	0	0	0	Every day	0	More than 1 hour	30 minutes – 1 hour	More than 1 hour	1	Only own	0	1	0	0	0	0	0	0	5	5	5	5	1	1	1	10	on the road	Never	on a sidewalk	1	1	Yes	I don't combine	0	0
87	Female	39	30-39 y. o.	Krylatskoe	Western Administrative Okrug	Yes	More often	1	0	0	0	0	1	1	0	0	0	Several times a week	0	More than 1 hour	More than 1 hour	More than 1 hour	2	Only own	0	1	0	0	0	0	0	0	5	1	1	1	5	3	2	3	both variants allowed	Never	on a sidewalk	1	1	No	I don't combine	0	0
88	Female	47	40-49 y. o.	Yasenevo	South-Western Administrative Okrug	No	n.a.	n.a.	n.a.	n.a.	n.a.	n.a.	n.a.	n.a.	n.a.	n.a.	n.a.	n.a.	n.a.	n.a.	n.a.	n.a.	n.a.	n.a.	n.a.	n.a.	n.a.	n.a.	n.a.	n.a.	n.a.	n.a.	n.a.	n.a.	n.a.	n.a.	n.a.	n.a.	n.a.	n.a.	n.a.	n.a.	n.a.	n.a.	n.a.	n.a.	n.a.	n.a.	n.a.
89	Female	25	18-29 y. o.	Khamovniki	Central Administrative Okrug	Yes	no change	1	0	0	0	0	0	0	0	0	0	Several times a week	0	More than 1 hour	0	0	7	Only own	1	1	0	0	0	0	0	0	8	9	6	5	7	5	6	8	both variants allowed	Never	on a sidewalk	5	6	No	I carry a bicycle with me in public transport	0	0
90	Male	43	40-49 y. o.	Kuntsevo	Western Administrative Okrug	Yes	More often	1	0	0	1	0	0	1	0	0	0	Several times a week	0	More than 1 hour	30 minutes – 1 hour	More than 1 hour	3	Only own	1	0	1	0	0	0	0	0	2	2	6	2	6	4	6	5	both variants allowed	Seldom (3-4 times per ride)	Both variants	2	3	Yes	I don't combine	0	0
91	Male	23	18-29 y. o.	Izmailovo	Eastern Administrative Okrug	Yes	Not sure	1	0	0	0	0	0	0	0	0	0	Several times a week	0	More than 1 hour	0	0	10	Only own	1	0	0	0	0	0	0	0	8	7	5	5	9	7	7	7	on the road	Very seldom (1-2 times per ride)	On the road	6	7	Yes	I don't combine	0	0
92	Male	30	30-39 y. o.	Vykhino-Zhulebino	South-Eastern Administrative Okrug	Yes	no change	1	0	0	0	0	0	1	0	0	0	Every day	0	More than 1 hour	0	More than 1 hour	1	Both own and rented, depending on situation	1	0	1	0	0	0	0	0	5	8	3	1	8	3	99	7	both variants allowed	Very seldom (1-2 times per ride)	On the road	3	2	No	I don't combine	0	0
93	Male	28	18-29 y. o.	Krylatskoe	Western Administrative Okrug	Yes	more seldom	0	0	0	0	0	0	1	0	0	0	Every day	0	0	0	More than 1 hour	3	Only own	1	0	0	0	0	0	0	0	8	8	8	6	1	5	1	5	on the road	Very seldom (1-2 times per ride)	On the road	1	10	Yes	I don't combine	0	0
94	Male	25	18-29 y. o.	Tsaritsyno	Southern Administrative Okrug	No	n.a.	n.a.	n.a.	n.a.	n.a.	n.a.	n.a.	n.a.	n.a.	n.a.	n.a.	n.a.	n.a.	n.a.	n.a.	n.a.	n.a.	n.a.	n.a.	n.a.	n.a.	n.a.	n.a.	n.a.	n.a.	n.a.	n.a.	n.a.	n.a.	n.a.	n.a.	n.a.	n.a.	n.a.	n.a.	n.a.	n.a.	n.a.	n.a.	n.a.	n.a.	n.a.	n.a.
95	Male	42	40-49 y. o.	Veshniaki	Eastern Administrative Okrug	Yes	no change	1	0	0	0	0	0	1	0	0	0	Several times a week	0	15 - 30 minutes	0	15 - 30 minutes	5	Only own	1	1	0	0	1	0	0	0	8	6	4	3	6	4	7	8	on a sidewalk	Very seldom (1-2 times per ride)	On the road	4	6	Yes	I don't combine	0	0
96	Male	38	30-39 y. o.	Novokosino	Eastern Administrative Okrug	Yes	more seldom	0	0	0	0	0	0	1	0	0	0	Several times a week	0	0	0	More than 1 hour	3	Only own	1	0	0	0	0	0	0	0	8	10	7	2	99	7	8	8	both variants allowed	Never	on a sidewalk	1	1	Yes	I don't combine	0	0
97	Male	55	50-59 y. o.	Zyuzino	South-Western Administrative Okrug	Yes	More often	1	1	1	1	1	1	1	0	0	0	Several times a week	0	More than 1 hour	More than 1 hour	More than 1 hour	5	Only own	1	0	0	0	1	0	0	0	2	10	1	2	5	2	5	5	on a sidewalk	Never	on a sidewalk	1	7	No	I carry a bicycle with me in public transport	0	1
98	Female	36	30-39 y. o.	Novogireevo	Eastern Administrative Okrug	Yes	More often	1	0	0	0	0	0	0	0	0	0	Several times a week	0	More than 1 hour	0	0	7	Only own	1	0	0	0	0	0	0	0	9	10	10	1	10	7	10	99	on a sidewalk	Never	on a sidewalk	1	6	Yes	I carry a bicycle with me in public transport	1	0
99	Female	30	30-39 y. o.	Presnenskiy	Central Administrative Okrug	Yes	no change	1	0	0	0	0	0	0	0	0	0	Several times a week	0	More than 1 hour	0	0	8	Both own and rented, depending on situation	1	0	0	0	0	0	0	0	5	8	1	1	10	8	10	10	on a sidewalk	Very seldom (1-2 times per ride)	On the road	6	5	No	I carry a bicycle with me in public transport	0	0
100	Male	35	30-39 y. o.	poselenie Pervomaiskoe	Novomoskovskiy-Troitskiy Administrative Okrug	Yes	no change	1	0	0	1	0	0	0	0	0	0	Several times a week	0	More than 1 hour	More than 1 hour	0	8	Only own	1	0	0	0	0	0	0	0	8	8	8	4	8	7	8	8	on the road	Never	on a sidewalk	7	7	Yes	I don't combine	0	0
101	Male	34	30-39 y. o.	Nagatinskiy Zaton	Southern Administrative Okrug	Yes	more seldom	0	0	0	0	0	0	1	0	0	0	Once a week	0	0	0	More than 1 hour	5	Only own	1	1	0	0	0	0	0	0	5	4	4	1	4	4	3	4	both variants allowed	Very seldom (1-2 times per ride)	On the road	3	3	Yes	I don't combine	0	0
102	Male	27	18-29 y. o.	Tekstilschiki	South-Eastern Administrative Okrug	No	n.a.	n.a.	n.a.	n.a.	n.a.	n.a.	n.a.	n.a.	n.a.	n.a.	n.a.	n.a.	n.a.	n.a.	n.a.	n.a.	n.a.	n.a.	n.a.	n.a.	n.a.	n.a.	n.a.	n.a.	n.a.	n.a.	n.a.	n.a.	n.a.	n.a.	n.a.	n.a.	n.a.	n.a.	n.a.	n.a.	n.a.	n.a.	n.a.	n.a.	n.a.	n.a.	n.a.
103	Male	31	30-39 y. o.	Severnoe Butovo	South-Western Administrative Okrug	Yes	no change	0	0	0	0	0	0	1	0	0	0	Several times a week	0	0	0	More than 1 hour	8	Both own and rented, depending on situation	1	0	0	0	0	0	1	on foot	10	10	3	2	9	8	2	5	on the road	Never	on a sidewalk	5	10	Yes	I use a bicycle to get to the public transport stations	0	0
104	Male	42	40-49 y. o.	Khovrino	Northern Administrative Okrug	No	n.a.	n.a.	n.a.	n.a.	n.a.	n.a.	n.a.	n.a.	n.a.	n.a.	n.a.	n.a.	n.a.	n.a.	n.a.	n.a.	n.a.	n.a.	n.a.	n.a.	n.a.	n.a.	n.a.	n.a.	n.a.	n.a.	n.a.	n.a.	n.a.	n.a.	n.a.	n.a.	n.a.	n.a.	n.a.	n.a.	n.a.	n.a.	n.a.	n.a.	n.a.	n.a.	n.a.
105	Female	30	30-39 y. o.	Tekstilschiki	South-Eastern Administrative Okrug	Yes	More often	1	0	1	1	1	1	1	0	0	0	Several times a week	0	More than 1 hour	Up to 15 minutes	More than 1 hour	99	Only own	1	0	0	0	0	0	0	0	5	8	5	2	6	6	3	5	on the road	Never	on a sidewalk	4	7	Yes	I don't combine	0	0
106	Male	65	above 60 y. o.	Izmailovo	Eastern Administrative Okrug	Yes	no change	1	0	0	0	0	0	0	0	0	0	Several times a week	0	More than 1 hour	0	0	8	Only own	1	0	0	0	0	0	0	0	5	10	99	99	99	7	9	8	on the road	Never	on a sidewalk	6	7	Yes	I don't combine	0	0
107	Female	35	30-39 y. o.	Basmanny	Central Administrative Okrug	No	n.a.	n.a.	n.a.	n.a.	n.a.	n.a.	n.a.	n.a.	n.a.	n.a.	n.a.	n.a.	n.a.	n.a.	n.a.	n.a.	n.a.	n.a.	n.a.	n.a.	n.a.	n.a.	n.a.	n.a.	n.a.	n.a.	n.a.	n.a.	n.a.	n.a.	n.a.	n.a.	n.a.	n.a.	n.a.	n.a.	n.a.	n.a.	n.a.	n.a.	n.a.	n.a.	n.a.
108	Female	38	30-39 y. o.	Mitino	North-Western Administrative Okrug	Yes	More often	1	0	0	0	0	0	1	0	0	0	Several times a week	0	More than 1 hour	0	30 minutes – 1 hour	7	Both own and rented, depending on situation	1	1	1	0	0	0	0	0	99	8	99	1	7	6	4	5	Not sure	Never	on a sidewalk	99	99	No	I don't combine	0	0
109	Female	37	30-39 y. o.	Pechatniki	South-Eastern Administrative Okrug	No	n.a.	n.a.	n.a.	n.a.	n.a.	n.a.	n.a.	n.a.	n.a.	n.a.	n.a.	n.a.	n.a.	n.a.	n.a.	n.a.	n.a.	n.a.	n.a.	n.a.	n.a.	n.a.	n.a.	n.a.	n.a.	n.a.	n.a.	n.a.	n.a.	n.a.	n.a.	n.a.	n.a.	n.a.	n.a.	n.a.	n.a.	n.a.	n.a.	n.a.	n.a.	n.a.	n.a.
110	Male	31	30-39 y. o.	Chertanovo Yuzhnoe	Southern Administrative Okrug	Yes	no change	0	1	0	0	0	1	0	0	0	0	Every day	0	0	More than 1 hour	0	3	Only own	1	1	0	0	0	0	0	0	10	10	3	1	10	10	5	8	both variants allowed	Never	on a sidewalk	3	5	Yes	I carry a bicycle with me in public transport	1	1
111	Female	33	30-39 y. o.	Khovrino	Northern Administrative Okrug	Yes	no change	1	1	0	0	0	0	0	0	0	0	Every day	0	More than 1 hour	15 - 30 minutes	0	8	Only own	1	0	0	0	0	0	0	0	6	8	6	3	8	99	7	7	both variants allowed	Not sure	0	7	7	Yes	I don't combine	0	0
112	Male	37	30-39 y. o.	Lyublino	South-Eastern Administrative Okrug	Yes	more seldom	0	1	0	0	0	0	0	0	0	0	Once a week	0	0	More than 1 hour	0	10	Only own	0	1	0	0	0	0	0	0	10	7	5	1	7	5	5	5	on the road	Never	on a sidewalk	5	10	Yes	I don't combine	0	0
113	Male	35	30-39 y. o.	Kuzminki	South-Eastern Administrative Okrug	No	n.a.	n.a.	n.a.	n.a.	n.a.	n.a.	n.a.	n.a.	n.a.	n.a.	n.a.	n.a.	n.a.	n.a.	n.a.	n.a.	n.a.	n.a.	n.a.	n.a.	n.a.	n.a.	n.a.	n.a.	n.a.	n.a.	n.a.	n.a.	n.a.	n.a.	n.a.	n.a.	n.a.	n.a.	n.a.	n.a.	n.a.	n.a.	n.a.	n.a.	n.a.	n.a.	n.a.
114	Male	30	30-39 y. o.	Timiryazevskiy	Northern Administrative Okrug	Yes	More often	1	1	0	1	0	1	1	0	0	0	Every day	0	More than 1 hour	30 minutes – 1 hour	More than 1 hour	3	Both own and rented, depending on situation	1	1	0	0	0	0	0	0	8	8	6	2	5	6	2	5	both variants allowed	Very seldom (1-2 times per ride)	On the road	2	4	Yes	I don't combine	0	0
115	Male	38	30-39 y. o.	Novokosino	Eastern Administrative Okrug	No	n.a.	n.a.	n.a.	n.a.	n.a.	n.a.	n.a.	n.a.	n.a.	n.a.	n.a.	n.a.	n.a.	n.a.	n.a.	n.a.	n.a.	n.a.	n.a.	n.a.	n.a.	n.a.	n.a.	n.a.	n.a.	n.a.	n.a.	n.a.	n.a.	n.a.	n.a.	n.a.	n.a.	n.a.	n.a.	n.a.	n.a.	n.a.	n.a.	n.a.	n.a.	n.a.	n.a.
116	Male	30	30-39 y. o.	Khamovniki	Central Administrative Okrug	Yes	More often	1	0	0	0	0	0	0	0	0	0	Once a week	0	More than 1 hour	0	0	7	Only rented	1	0	0	0	0	0	0	0	6	7	10	6	10	9	6	8	on the road	Very often (more than 6 times per ride)	0	4	4	Yes	I carry a bicycle with me in public transport	0	1
117	Male	44	40-49 y. o.	Orekhovo-Borisovo Severnoe	Southern Administrative Okrug	Yes	More often	1	0	0	0	0	0	1	0	0	0	Several times a week	0	More than 1 hour	0	More than 1 hour	1	Only own	1	1	0	0	0	0	0	0	5	5	1	1	1	3	3	2	both variants allowed	Very seldom (1-2 times per ride)	On the road	2	1	Yes	I don't combine	0	0
118	Female	24	18-29 y. o.	Aeroport	Northern Administrative Okrug	Yes	more seldom	1	0	0	0	0	0	1	0	0	0	Once a month and more seldom	99	More than 1 hour	0	More than 1 hour	4	Both own and rented, depending on situation	1	1	1	1	0	0	0	0	7	6	3	1	5	4	5	6	both variants allowed	Very seldom (1-2 times per ride)	On the road	5	6	Yes	I don't combine	0	0
119	Male	58	50-59 y. o.	Aeroport	Northern Administrative Okrug	Yes	More often	0	1	0	0	0	0	0	0	0	0	Several times a week	0	0	15 - 30 minutes	0	2	Only own	1	1	0	0	0	1	0	0	8	8	4	3	9	3	8	8	both variants allowed	Never	on a sidewalk	1	2	Yes	I don't combine	0	0
120	Male	41	40-49 y. o.	Preobrazhenskoe	Eastern Administrative Okrug	Yes	More often	1	0	0	0	0	0	0	0	0	0	Several times a week	0	More than 1 hour	0	0	5	Only own	1	1	1	1	1	1	0	0	5	5	5	5	5	5	5	5	on the road	Seldom (3-4 times per ride)	Both variants	2	3	No	I carry a bicycle with me in public transport	0	1
121	Male	39	30-39 y. o.	Meschanskiy	Central Administrative Okrug	Yes	More often	0	0	0	0	0	0	1	0	0	0	Several times a week	0	0	0	More than 1 hour	7	Both own and rented, depending on situation	0	1	1	1	1	0	0	0	8	10	8	5	10	8	7	8	on the road	Very seldom (1-2 times per ride)	On the road	3	7	No	I don't combine	0	0
122	Female	22	18-29 y. o.	Kuzminki	South-Eastern Administrative Okrug	Yes	More often	1	0	0	0	0	0	0	0	0	0	Several times a week	0	More than 1 hour	0	0	5	Only own	1	0	0	0	0	0	0	0	9	10	9	7	5	7	7	10	both variants allowed	Very seldom (1-2 times per ride)	On the road	3	5	Yes	I carry a bicycle with me in public transport	0	0
123	Male	34	30-39 y. o.	Yuzhnoportoviy	South-Eastern Administrative Okrug	No	n.a.	n.a.	n.a.	n.a.	n.a.	n.a.	n.a.	n.a.	n.a.	n.a.	n.a.	n.a.	n.a.	n.a.	n.a.	n.a.	n.a.	n.a.	n.a.	n.a.	n.a.	n.a.	n.a.	n.a.	n.a.	n.a.	n.a.	n.a.	n.a.	n.a.	n.a.	n.a.	n.a.	n.a.	n.a.	n.a.	n.a.	n.a.	n.a.	n.a.	n.a.	n.a.	n.a.
124	Male	33	30-39 y. o.	Nekrasovka	South-Eastern Administrative Okrug	No	n.a.	n.a.	n.a.	n.a.	n.a.	n.a.	n.a.	n.a.	n.a.	n.a.	n.a.	n.a.	n.a.	n.a.	n.a.	n.a.	n.a.	n.a.	n.a.	n.a.	n.a.	n.a.	n.a.	n.a.	n.a.	n.a.	n.a.	n.a.	n.a.	n.a.	n.a.	n.a.	n.a.	n.a.	n.a.	n.a.	n.a.	n.a.	n.a.	n.a.	n.a.	n.a.	n.a.
125	Male	45	40-49 y. o.	Akademicheskiy	South-Western Administrative Okrug	Yes	More often	1	0	0	0	0	0	0	0	0	0	Several times a week	0	30 minutes – 1 hour	0	0	5	Only own	1	0	0	0	0	0	0	0	10	99	4	4	99	99	8	10	on a sidewalk	Not sure	0	99	5	No	I don't combine	0	0
126	Female	33	30-39 y. o.	Lyublino	South-Eastern Administrative Okrug	No	n.a.	n.a.	n.a.	n.a.	n.a.	n.a.	n.a.	n.a.	n.a.	n.a.	n.a.	n.a.	n.a.	n.a.	n.a.	n.a.	n.a.	n.a.	n.a.	n.a.	n.a.	n.a.	n.a.	n.a.	n.a.	n.a.	n.a.	n.a.	n.a.	n.a.	n.a.	n.a.	n.a.	n.a.	n.a.	n.a.	n.a.	n.a.	n.a.	n.a.	n.a.	n.a.	n.a.
127	Male	26	18-29 y. o.	Babushkinskiy	North-Eastern Administrative Okrug	Yes	no change	1	1	0	0	0	1	1	0	0	0	Every day	0	More than 1 hour	30 minutes – 1 hour	More than 1 hour	6	Only own	0	0	0	0	0	0	1	nothing	9	10	8	6	4	7	4	7	on the road	Very seldom (1-2 times per ride)	On the road	4	6	No	I don't combine	0	0
128	Female	37	30-39 y. o.	Zyablikovo	Southern Administrative Okrug	Yes	More often	1	0	0	0	0	0	0	0	0	0	Several times a week	0	More than 1 hour	0	0	5	Only own	1	0	1	0	0	0	0	0	10	10	5	1	5	2	1	1	on the road	Seldom (3-4 times per ride)	Both variants	1	1	Yes	I carry a bicycle with me in public transport	1	0
129	Female	41	40-49 y. o.	Khoroshevo-Mnevniki	North-Western Administrative Okrug	Yes	no change	1	0	0	0	0	0	0	0	0	0	Several times a week	0	More than 1 hour	0	0	5	Only own	0	1	0	0	0	0	0	0	8	9	5	3	8	5	6	6	on a sidewalk	Very often (more than 6 times per ride)	0	1	1	Yes	I don't combine	0	0
130	Male	37	30-39 y. o.	Voikovskoe	Northern Administrative Okrug	Yes	no change	1	0	0	0	0	0	1	0	0	0	Several times a week	0	30 minutes – 1 hour	0	More than 1 hour	2	Only own	1	1	0	1	1	1	0	0	8	8	3	1	7	4	4	5	both variants allowed	Very seldom (1-2 times per ride)	On the road	2	1	No	I carry a bicycle with me in public transport	0	0
131	Male	29	18-29 y. o.	Preobrazhenskoe	Eastern Administrative Okrug	Yes	no change	1	1	0	1	0	0	0	0	0	0	Every day	0	More than 1 hour	30 minutes – 1 hour	0	6	Only own	1	1	0	0	1	0	0	0	10	7	8	5	10	8	5	9	both variants allowed	Seldom (3-4 times per ride)	Both variants	7	6	Yes	I carry a bicycle with me in public transport	0	1
132	Male	53	50-59 y. o.	Konkovo	South-Western Administrative Okrug	Yes	no change	1	1	0	1	1	1	1	0	0	0	Every day	0	More than 1 hour	Not sure	More than 1 hour	3	Only own	1	0	0	0	0	0	0	0	10	7	5	2	9	4	99	7	on a sidewalk	Very often (more than 6 times per ride)	0	2	2	Yes	I carry a bicycle with me in public transport	0	1
133	Male	28	18-29 y. o.	Izmailovo	Eastern Administrative Okrug	Yes	More often	0	0	0	0	1	0	1	0	0	0	Several times a week	0	0	More than 1 hour	More than 1 hour	7	Only own	0	1	0	0	1	0	0	0	6	7	6	5	10	10	6	10	both variants allowed	Very seldom (1-2 times per ride)	On the road	3	5	Yes	I carry a bicycle with me in public transport	1	0
134	Male	33	30-39 y. o.	Chertanovo Yuzhnoe	Southern Administrative Okrug	Yes	no change	0	1	0	0	0	0	0	0	0	0	Several times a week	0	0	30 minutes – 1 hour	0	2	Only own	1	0	1	0	0	0	0	0	6	5	4	3	6	99	4	4	both variants allowed	Never	on a sidewalk	1	4	Yes	I don't combine	0	0
135	Male	33	30-39 y. o.	Akademicheskiy	South-Western Administrative Okrug	Yes	More often	1	0	0	0	1	1	0	0	0	0	Several times a week	0	More than 1 hour	15 - 30 minutes	0	7	Only rented	1	0	1	0	1	0	0	0	6	9	4	3	5	6	6	8	both variants allowed	Quite often (5-6 times per ride)	Not sure	6	7	Yes	I use a bicycle to get to the public transport stations	0	0
136	Male	39	30-39 y. o.	Losinoostrovskiy	North-Eastern Administrative Okrug	Yes	no change	1	0	0	1	0	0	1	0	0	0	Every day	0	More than 1 hour	30 minutes – 1 hour	More than 1 hour	3	Only own	1	0	1	0	1	0	0	0	10	5	5	3	10	5	5	5	both variants allowed	Very seldom (1-2 times per ride)	On the road	5	6	Yes	I carry a bicycle with me in public transport	1	1
137	Male	50	50-59 y. o.	Nagatinskiy Zaton	Southern Administrative Okrug	Yes	no change	1	0	0	0	0	0	0	0	0	0	Every day	0	More than 1 hour	0	0	8	Only own	1	1	0	0	1	1	0	0	7	99	6	99	9	9	9	10	both variants allowed	Never	on a sidewalk	5	7	Yes	I don't combine	0	0
138	Male	44	40-49 y. o.	Bibirevo	North-Eastern Administrative Okrug	Yes	no change	0	0	0	0	0	0	1	0	0	0	Several times a week	0	0	0	More than 1 hour	99	Only own	1	1	0	0	0	0	0	0	10	10	1	1	99	1	1	8	on the road	Never	on a sidewalk	99	3	Yes	I carry a bicycle with me in public transport	1	0
139	Male	29	18-29 y. o.	Lyublino	South-Eastern Administrative Okrug	Yes	no change	1	0	0	0	0	0	0	0	0	0	Several times a week	0	More than 1 hour	0	0	3	Only own	1	1	1	1	1	0	0	0	3	10	99	1	99	1	8	8	on the road	Very seldom (1-2 times per ride)	On the road	1	99	Yes	I don't combine	0	0
140	Male	29	18-29 y. o.	gorodskoi okrug Troitsk	Novomoskovskiy-Troitskiy Administrative Okrug	Yes	no change	1	1	0	0	0	0	0	0	0	0	Every day	0	More than 1 hour	More than 1 hour	0	1	Only own	1	1	0	0	0	0	0	0	10	10	5	3	5	5	1	3	both variants allowed	Never	on a sidewalk	1	5	No	I carry a bicycle with me in public transport	0	0
141	Female	33	30-39 y. o.	Lyublino	South-Eastern Administrative Okrug	No	n.a.	n.a.	n.a.	n.a.	n.a.	n.a.	n.a.	n.a.	n.a.	n.a.	n.a.	n.a.	n.a.	n.a.	n.a.	n.a.	n.a.	n.a.	n.a.	n.a.	n.a.	n.a.	n.a.	n.a.	n.a.	n.a.	n.a.	n.a.	n.a.	n.a.	n.a.	n.a.	n.a.	n.a.	n.a.	n.a.	n.a.	n.a.	n.a.	n.a.	n.a.	n.a.	n.a.
142	Male	42	40-49 y. o.	Troparevo-Nikulino	Western Administrative Okrug	No	n.a.	n.a.	n.a.	n.a.	n.a.	n.a.	n.a.	n.a.	n.a.	n.a.	n.a.	n.a.	n.a.	n.a.	n.a.	n.a.	n.a.	n.a.	n.a.	n.a.	n.a.	n.a.	n.a.	n.a.	n.a.	n.a.	n.a.	n.a.	n.a.	n.a.	n.a.	n.a.	n.a.	n.a.	n.a.	n.a.	n.a.	n.a.	n.a.	n.a.	n.a.	n.a.	n.a.
143	Male	29	18-29 y. o.	Nagatinskiy Zaton	Southern Administrative Okrug	No	n.a.	n.a.	n.a.	n.a.	n.a.	n.a.	n.a.	n.a.	n.a.	n.a.	n.a.	n.a.	n.a.	n.a.	n.a.	n.a.	n.a.	n.a.	n.a.	n.a.	n.a.	n.a.	n.a.	n.a.	n.a.	n.a.	n.a.	n.a.	n.a.	n.a.	n.a.	n.a.	n.a.	n.a.	n.a.	n.a.	n.a.	n.a.	n.a.	n.a.	n.a.	n.a.	n.a.
144	Female	38	30-39 y. o.	Yasenevo	South-Western Administrative Okrug	Yes	More often	1	0	0	0	0	0	1	0	0	0	Several times a week	0	More than 1 hour	0	More than 1 hour	10	Only own	1	1	0	0	0	0	0	0	10	8	99	99	10	99	8	10	on a sidewalk	Never	on a sidewalk	9	9	Yes	I carry a bicycle with me in public transport	1	0
145	Male	40	40-49 y. o.	Molzhaninovskiy	Northern Administrative Okrug	Yes	no change	0	1	0	0	0	0	0	0	0	0	Every day	0	0	30 minutes – 1 hour	0	5	Only own	0	0	0	1	0	0	0	0	5	99	9	8	10	10	5	5	both variants allowed	Not sure	0	3	5	Yes	I don't combine	0	0
146	Male	30	30-39 y. o.	Dmitrovskiy	Northern Administrative Okrug	Yes	more seldom	1	1	0	0	0	0	0	0	0	0	Several times a week	0	More than 1 hour	More than 1 hour	0	8	Only own	1	0	0	0	0	0	0	0	10	10	10	3	10	99	5	8	both variants allowed	Not sure	0	7	7	Yes	I carry a bicycle with me in public transport	0	1
147	Male	43	40-49 y. o.	Cheremushki	South-Western Administrative Okrug	Yes	no change	0	0	0	0	0	0	1	0	0	0	Several times a week	0	0	0	More than 1 hour	1	Only own	0	1	0	0	0	0	0	0	5	10	9	99	1	2	1	5	on the road	Quite often (5-6 times per ride)	Not sure	1	10	No	I don't combine	0	0
148	Female	38	30-39 y. o.	Fili Davydkovo	Western Administrative Okrug	No	n.a.	n.a.	n.a.	n.a.	n.a.	n.a.	n.a.	n.a.	n.a.	n.a.	n.a.	n.a.	n.a.	n.a.	n.a.	n.a.	n.a.	n.a.	n.a.	n.a.	n.a.	n.a.	n.a.	n.a.	n.a.	n.a.	n.a.	n.a.	n.a.	n.a.	n.a.	n.a.	n.a.	n.a.	n.a.	n.a.	n.a.	n.a.	n.a.	n.a.	n.a.	n.a.	n.a.
149	Male	29	18-29 y. o.	Severnoe Tushino	North-Western Administrative Okrug	Yes	More often	1	0	0	0	0	0	0	0	0	0	Several times a month	5	More than 1 hour	0	0	5	Only own	0	1	0	0	0	0	0	0	8	10	6	2	8	6	4	8	on the road	Very seldom (1-2 times per ride)	On the road	7	6	No	I don't combine	0	0
150	Male	44	40-49 y. o.	Nekrasovka	South-Eastern Administrative Okrug	Yes	More often	0	0	0	1	0	1	0	0	0	0	Several times a week	0	0	15 - 30 minutes	0	3	Only own	1	1	0	0	0	0	0	0	3	10	5	3	4	3	3	4	both variants allowed	Not sure	0	1	4	Yes	I don't combine	0	0
151	Male	30	30-39 y. o.	Donskoy	Southern Administrative Okrug	Yes	no change	0	1	0	0	0	0	1	0	0	0	Several times a week	0	0	30 minutes – 1 hour	More than 1 hour	4	Only own	1	0	0	0	0	0	0	0	8	10	2	2	10	4	10	7	on the road	Very seldom (1-2 times per ride)	On the road	2	2	No	I carry a bicycle with me in public transport	0	1
152	Male	29	18-29 y. o.	Sokol	Northern Administrative Okrug	Yes	no change	0	0	0	0	0	0	1	0	0	0	Several times a week	0	0	0	More than 1 hour	2	Only own	1	0	1	0	0	0	0	0	5	10	1	2	7	3	7	8	on the road	Seldom (3-4 times per ride)	Both variants	1	3	Yes	I don't combine	0	0
153	Male	54	50-59 y. o.	Zapadnoe Degunino	Northern Administrative Okrug	Yes	no change	1	0	0	1	1	0	1	0	0	0	Every day	0	More than 1 hour	30 minutes – 1 hour	More than 1 hour	1	Only own	1	1	0	0	0	0	0	0	7	7	1	1	7	7	5	1	on the road	Very seldom (1-2 times per ride)	On the road	1	3	No	I carry a bicycle with me in public transport	1	1
154	Male	50	50-59 y. o.	Izmailovo	Eastern Administrative Okrug	Yes	no change	1	0	0	0	0	0	1	0	0	0	Every day	0	More than 1 hour	0	More than 1 hour	7	Only own	1	0	0	0	0	0	0	0	10	10	7	1	7	3	1	1	on the road	Quite often (5-6 times per ride)	Not sure	5	5	Yes	I use a bicycle to get to the public transport stations	0	0
155	Female	25	18-29 y. o.	Kryukovo	Zelenogradskiy Administrative Okrug	No	n.a.	n.a.	n.a.	n.a.	n.a.	n.a.	n.a.	n.a.	n.a.	n.a.	n.a.	n.a.	n.a.	n.a.	n.a.	n.a.	n.a.	n.a.	n.a.	n.a.	n.a.	n.a.	n.a.	n.a.	n.a.	n.a.	n.a.	n.a.	n.a.	n.a.	n.a.	n.a.	n.a.	n.a.	n.a.	n.a.	n.a.	n.a.	n.a.	n.a.	n.a.	n.a.	n.a.
156	Male	41	40-49 y. o.	Severniy	North-Eastern Administrative Okrug	Yes	no change	1	0	0	0	0	0	0	0	0	0	Once a month and more seldom	7	30 minutes – 1 hour	0	0	6	Only own	1	1	0	0	0	1	0	0	6	99	99	99	99	99	8	4	Not sure	Never	on a sidewalk	4	4	Yes	I don't combine	0	0
157	Female	33	30-39 y. o.	Novokosino	Eastern Administrative Okrug	Yes	no change	1	0	0	1	0	1	0	0	0	0	Several times a week	0	More than 1 hour	More than 1 hour	0	3	Only own	1	0	0	0	0	0	0	0	10	10	7	5	99	99	5	7	both variants allowed	Never	on a sidewalk	3	3	No	I carry a bicycle with me in public transport	0	0
158	Male	34	30-39 y. o.	Kryukovo	Zelenogradskiy Administrative Okrug	Yes	no change	1	0	0	0	0	0	0	0	0	0	Once a week	0	More than 1 hour	0	0	4	Only own	1	1	1	1	1	1	0	0	8	8	5	3	3	3	3	5	both variants allowed	Very seldom (1-2 times per ride)	On the road	3	4	Yes	I don't combine	0	0
159	Female	36	30-39 y. o.	Chertanovo Tsentralnoe	Southern Administrative Okrug	Yes	more seldom	1	0	0	0	0	0	0	0	0	0	Once a month and more seldom	1	More than 1 hour	0	0	1	Only own	1	1	0	0	0	1	0	0	5	10	1	1	1	1	10	7	on the road	Never	on a sidewalk	1	1	Yes	I don't combine	0	0
160	Male	37	30-39 y. o.	Lyublino	South-Eastern Administrative Okrug	Yes	More often	1	0	0	1	0	0	0	0	0	0	Every day	0	30 minutes – 1 hour	Not sure	0	4	Only own	0	1	0	0	0	1	0	0	9	3	1	5	10	5	3	3	on a sidewalk	Never	on a sidewalk	10	3	Yes	I don't combine	0	0
161	Female	32	30-39 y. o.	Ochakovo-Matveevskoe	Western Administrative Okrug	No	n.a.	n.a.	n.a.	n.a.	n.a.	n.a.	n.a.	n.a.	n.a.	n.a.	n.a.	n.a.	n.a.	n.a.	n.a.	n.a.	n.a.	n.a.	n.a.	n.a.	n.a.	n.a.	n.a.	n.a.	n.a.	n.a.	n.a.	n.a.	n.a.	n.a.	n.a.	n.a.	n.a.	n.a.	n.a.	n.a.	n.a.	n.a.	n.a.	n.a.	n.a.	n.a.	n.a.
162	Male	29	18-29 y. o.	Veshniaki	Eastern Administrative Okrug	Yes	More often	1	1	1	1	1	1	1	0	0	0	Several times a week	0	More than 1 hour	More than 1 hour	30 minutes – 1 hour	5	Only own	1	0	0	0	0	0	0	0	10	10	8	8	9	7	8	9	both variants allowed	Very seldom (1-2 times per ride)	On the road	3	6	No	I carry a bicycle with me in public transport	0	1
163	Male	38	30-39 y. o.	Pechatniki	South-Eastern Administrative Okrug	Yes	no change	0	1	0	0	0	0	0	0	0	0	Every day	0	0	More than 1 hour	0	5	Only own	0	0	0	0	0	0	1	nothing	5	5	10	1	10	5	99	1	on the road	Very seldom (1-2 times per ride)	On the road	1	10	No	I don't combine	0	0
164	Female	31	30-39 y. o.	Golyanovo	Eastern Administrative Okrug	No	n.a.	n.a.	n.a.	n.a.	n.a.	n.a.	n.a.	n.a.	n.a.	n.a.	n.a.	n.a.	n.a.	n.a.	n.a.	n.a.	n.a.	n.a.	n.a.	n.a.	n.a.	n.a.	n.a.	n.a.	n.a.	n.a.	n.a.	n.a.	n.a.	n.a.	n.a.	n.a.	n.a.	n.a.	n.a.	n.a.	n.a.	n.a.	n.a.	n.a.	n.a.	n.a.	n.a.
165	Male	40	40-49 y. o.	Veshniaki	Eastern Administrative Okrug	Yes	more seldom	1	0	0	0	0	0	0	0	0	0	Once a week	0	More than 1 hour	0	0	10	Only own	1	1	0	0	0	0	0	0	8	10	8	3	8	8	7	9	on the road	Very seldom (1-2 times per ride)	On the road	8	8	Yes	I don't combine	0	0
166	Female	29	18-29 y. o.	Sokolinaya Gora	Eastern Administrative Okrug	Yes	more seldom	0	0	0	1	0	1	1	0	0	0	Several times a week	0	0	30 minutes – 1 hour	More than 1 hour	2	Both own and rented, depending on situation	1	0	1	0	0	0	0	0	99	1	7	1	4	1	99	4	on the road	Quite often (5-6 times per ride)	Not sure	3	4	Yes	I carry a bicycle with me in public transport	1	0
167	Female	29	18-29 y. o.	Severnoe Medvedkovo	North-Eastern Administrative Okrug	No	n.a.	n.a.	n.a.	n.a.	n.a.	n.a.	n.a.	n.a.	n.a.	n.a.	n.a.	n.a.	n.a.	n.a.	n.a.	n.a.	n.a.	n.a.	n.a.	n.a.	n.a.	n.a.	n.a.	n.a.	n.a.	n.a.	n.a.	n.a.	n.a.	n.a.	n.a.	n.a.	n.a.	n.a.	n.a.	n.a.	n.a.	n.a.	n.a.	n.a.	n.a.	n.a.	n.a.
168	Male	40	40-49 y. o.	Tsaritsyno	Southern Administrative Okrug	Yes	no change	0	0	0	0	0	0	1	0	0	0	Several times a week	0	0	0	30 minutes – 1 hour	5	Only own	1	1	0	0	0	0	0	0	10	10	5	3	5	8	3	8	both variants allowed	Seldom (3-4 times per ride)	Both variants	5	10	No	I don't combine	0	0
169	Female	34	30-39 y. o.	Khamovniki	Central Administrative Okrug	No	n.a.	n.a.	n.a.	n.a.	n.a.	n.a.	n.a.	n.a.	n.a.	n.a.	n.a.	n.a.	n.a.	n.a.	n.a.	n.a.	n.a.	n.a.	n.a.	n.a.	n.a.	n.a.	n.a.	n.a.	n.a.	n.a.	n.a.	n.a.	n.a.	n.a.	n.a.	n.a.	n.a.	n.a.	n.a.	n.a.	n.a.	n.a.	n.a.	n.a.	n.a.	n.a.	n.a.
170	Male	40	40-49 y. o.	Biryulevo Vostochnoe	Southern Administrative Okrug	Yes	no change	1	0	0	0	0	0	0	0	0	0	Several times a month	10	More than 1 hour	0	0	3	Only own	1	0	0	0	0	0	0	0	8	8	3	8	10	8	8	8	on the road	Never	on a sidewalk	1	2	Yes	I don't combine	0	0
171	Male	28	18-29 y. o.	Nagatino-Sadovniki	Southern Administrative Okrug	No	n.a.	n.a.	n.a.	n.a.	n.a.	n.a.	n.a.	n.a.	n.a.	n.a.	n.a.	n.a.	n.a.	n.a.	n.a.	n.a.	n.a.	n.a.	n.a.	n.a.	n.a.	n.a.	n.a.	n.a.	n.a.	n.a.	n.a.	n.a.	n.a.	n.a.	n.a.	n.a.	n.a.	n.a.	n.a.	n.a.	n.a.	n.a.	n.a.	n.a.	n.a.	n.a.	n.a.
172	Male	23	18-29 y. o.	Prospekt Vernadskogo	Western Administrative Okrug	Yes	more seldom	1	1	0	0	0	1	0	0	0	0	Once a month and more seldom	8	More than 1 hour	More than 1 hour	0	2	Only own	1	1	0	0	1	0	0	0	5	10	6	4	8	7	6	8	on the road	Not sure	0	5	7	Yes	I carry a bicycle with me in public transport	1	1
173	Male	46	40-49 y. o.	Solntsevo	Western Administrative Okrug	No	n.a.	n.a.	n.a.	n.a.	n.a.	n.a.	n.a.	n.a.	n.a.	n.a.	n.a.	n.a.	n.a.	n.a.	n.a.	n.a.	n.a.	n.a.	n.a.	n.a.	n.a.	n.a.	n.a.	n.a.	n.a.	n.a.	n.a.	n.a.	n.a.	n.a.	n.a.	n.a.	n.a.	n.a.	n.a.	n.a.	n.a.	n.a.	n.a.	n.a.	n.a.	n.a.	n.a.
174	Male	29	18-29 y. o.	Golovinskiy	Northern Administrative Okrug	Yes	no change	0	1	0	0	0	0	1	0	0	0	Every day	0	0	30 minutes – 1 hour	More than 1 hour	5	Only own	1	1	1	0	1	0	0	0	6	8	4	3	5	4	6	7	on the road	Very often (more than 6 times per ride)	0	4	6	Yes	I carry a bicycle with me in public transport	0	1
175	Male	29	18-29 y. o.	Krylatskoe	Western Administrative Okrug	Yes	no change	1	0	0	0	0	0	0	0	0	0	Every day	0	More than 1 hour	0	0	3	Only own	0	0	0	0	1	0	0	0	5	9	5	5	9	9	9	5	both variants allowed	Very often (more than 6 times per ride)	0	1	3	No	I don't combine	0	0
176	Male	46	40-49 y. o.	Danilovskiy	Southern Administrative Okrug	No	n.a.	n.a.	n.a.	n.a.	n.a.	n.a.	n.a.	n.a.	n.a.	n.a.	n.a.	n.a.	n.a.	n.a.	n.a.	n.a.	n.a.	n.a.	n.a.	n.a.	n.a.	n.a.	n.a.	n.a.	n.a.	n.a.	n.a.	n.a.	n.a.	n.a.	n.a.	n.a.	n.a.	n.a.	n.a.	n.a.	n.a.	n.a.	n.a.	n.a.	n.a.	n.a.	n.a.
177	Male	34	30-39 y. o.	Altufievskiy	North-Eastern Administrative Okrug	Yes	no change	1	0	0	0	0	0	1	0	0	0	Once a week	0	More than 1 hour	0	More than 1 hour	10	Only own	0	1	0	0	0	0	0	0	8	8	8	8	10	8	8	8	on the road	Very seldom (1-2 times per ride)	On the road	10	10	Yes	I don't combine	0	0
178	Male	27	18-29 y. o.	Begovoy	Northern Administrative Okrug	No	n.a.	n.a.	n.a.	n.a.	n.a.	n.a.	n.a.	n.a.	n.a.	n.a.	n.a.	n.a.	n.a.	n.a.	n.a.	n.a.	n.a.	n.a.	n.a.	n.a.	n.a.	n.a.	n.a.	n.a.	n.a.	n.a.	n.a.	n.a.	n.a.	n.a.	n.a.	n.a.	n.a.	n.a.	n.a.	n.a.	n.a.	n.a.	n.a.	n.a.	n.a.	n.a.	n.a.
179	Female	37	30-39 y. o.	Dmitrovskiy	Northern Administrative Okrug	Yes	no change	1	0	0	0	0	0	0	0	0	0	Several times a month	8	More than 1 hour	0	0	10	Only own	1	1	0	0	1	0	0	0	5	9	8	3	8	5	8	8	both variants allowed	Very seldom (1-2 times per ride)	On the road	3	7	No	I use a bicycle to get to the public transport stations	0	0
180	Male	27	18-29 y. o.	Kuzminki	South-Eastern Administrative Okrug	Yes	no change	1	0	0	0	0	0	0	0	0	0	Several times a week	0	30 minutes – 1 hour	0	0	5	Only own	1	0	0	0	0	0	0	0	9	2	8	4	10	8	6	4	both variants allowed	Quite often (5-6 times per ride)	Not sure	3	5	Yes	I use a bicycle to get to the public transport stations	0	0
181	Female	27	18-29 y. o.	Zyuzino	South-Western Administrative Okrug	No	n.a.	n.a.	n.a.	n.a.	n.a.	n.a.	n.a.	n.a.	n.a.	n.a.	n.a.	n.a.	n.a.	n.a.	n.a.	n.a.	n.a.	n.a.	n.a.	n.a.	n.a.	n.a.	n.a.	n.a.	n.a.	n.a.	n.a.	n.a.	n.a.	n.a.	n.a.	n.a.	n.a.	n.a.	n.a.	n.a.	n.a.	n.a.	n.a.	n.a.	n.a.	n.a.	n.a.
182	Male	43	40-49 y. o.	Bibirevo	North-Eastern Administrative Okrug	Yes	More often	0	1	0	0	0	0	0	0	0	0	Every day	0	0	More than 1 hour	0	5	Only own	1	0	0	0	0	0	0	0	7	10	7	4	8	99	8	8	on the road	Not sure	0	1	5	Yes	I use a bicycle to get to the public transport stations	0	0
183	Male	45	40-49 y. o.	Lyublino	South-Eastern Administrative Okrug	Yes	More often	1	0	0	1	0	0	0	0	0	0	Once a week	0	More than 1 hour	30 minutes – 1 hour	0	5	Both own and rented, depending on situation	1	0	0	0	0	0	0	0	10	8	99	5	10	99	8	8	both variants allowed	Never	on a sidewalk	5	4	Yes	I don't combine	0	0
184	Male	35	30-39 y. o.	Krylatskoe	Western Administrative Okrug	No	n.a.	n.a.	n.a.	n.a.	n.a.	n.a.	n.a.	n.a.	n.a.	n.a.	n.a.	n.a.	n.a.	n.a.	n.a.	n.a.	n.a.	n.a.	n.a.	n.a.	n.a.	n.a.	n.a.	n.a.	n.a.	n.a.	n.a.	n.a.	n.a.	n.a.	n.a.	n.a.	n.a.	n.a.	n.a.	n.a.	n.a.	n.a.	n.a.	n.a.	n.a.	n.a.	n.a.
185	Male	28	18-29 y. o.	Khovrino	Northern Administrative Okrug	No	n.a.	n.a.	n.a.	n.a.	n.a.	n.a.	n.a.	n.a.	n.a.	n.a.	n.a.	n.a.	n.a.	n.a.	n.a.	n.a.	n.a.	n.a.	n.a.	n.a.	n.a.	n.a.	n.a.	n.a.	n.a.	n.a.	n.a.	n.a.	n.a.	n.a.	n.a.	n.a.	n.a.	n.a.	n.a.	n.a.	n.a.	n.a.	n.a.	n.a.	n.a.	n.a.	n.a.
186	Female	59	50-59 y. o.	Ramenki	Western Administrative Okrug	No	n.a.	n.a.	n.a.	n.a.	n.a.	n.a.	n.a.	n.a.	n.a.	n.a.	n.a.	n.a.	n.a.	n.a.	n.a.	n.a.	n.a.	n.a.	n.a.	n.a.	n.a.	n.a.	n.a.	n.a.	n.a.	n.a.	n.a.	n.a.	n.a.	n.a.	n.a.	n.a.	n.a.	n.a.	n.a.	n.a.	n.a.	n.a.	n.a.	n.a.	n.a.	n.a.	n.a.
187	Male	28	18-29 y. o.	Obruchevskiy	South-Western Administrative Okrug	Yes	no change	1	1	0	0	0	0	0	0	0	0	Every day	0	More than 1 hour	15 - 30 minutes	0	7	Only own	1	0	0	0	0	0	0	0	8	9	8	7	7	8	4	9	on the road	Very seldom (1-2 times per ride)	On the road	4	4	Yes	I carry a bicycle with me in public transport	0	1
188	Male	43	40-49 y. o.	Yakimanka	Central Administrative Okrug	Yes	no change	0	0	0	0	0	0	1	0	0	0	Several times a week	0	0	0	More than 1 hour	1	Only own	0	1	0	0	0	0	0	0	8	6	2	1	6	3	7	8	on the road	Very seldom (1-2 times per ride)	On the road	1	4	Yes	I don't combine	0	0
189	Female	22	18-29 y. o.	Strogino	North-Western Administrative Okrug	No	n.a.	n.a.	n.a.	n.a.	n.a.	n.a.	n.a.	n.a.	n.a.	n.a.	n.a.	n.a.	n.a.	n.a.	n.a.	n.a.	n.a.	n.a.	n.a.	n.a.	n.a.	n.a.	n.a.	n.a.	n.a.	n.a.	n.a.	n.a.	n.a.	n.a.	n.a.	n.a.	n.a.	n.a.	n.a.	n.a.	n.a.	n.a.	n.a.	n.a.	n.a.	n.a.	n.a.
190	Female	35	30-39 y. o.	Yuzhnoe Butovo	South-Western Administrative Okrug	Yes	no change	1	0	0	1	0	0	0	0	0	0	Several times a week	0	More than 1 hour	30 minutes – 1 hour	0	6	Only own	1	1	0	0	0	0	0	0	8	9	99	99	6	6	6	6	on the road	Never	on a sidewalk	4	5	No	I don't combine	0	0
191	Female	55	50-59 y. o.	Khovrino	Northern Administrative Okrug	No	n.a.	n.a.	n.a.	n.a.	n.a.	n.a.	n.a.	n.a.	n.a.	n.a.	n.a.	n.a.	n.a.	n.a.	n.a.	n.a.	n.a.	n.a.	n.a.	n.a.	n.a.	n.a.	n.a.	n.a.	n.a.	n.a.	n.a.	n.a.	n.a.	n.a.	n.a.	n.a.	n.a.	n.a.	n.a.	n.a.	n.a.	n.a.	n.a.	n.a.	n.a.	n.a.	n.a.
192	Female	33	30-39 y. o.	Krylatskoe	Western Administrative Okrug	Yes	no change	0	0	0	0	0	0	1	0	0	0	Every day	0	0	0	More than 1 hour	2	Only own	0	1	0	0	0	0	0	0	99	99	6	3	1	3	1	7	both variants allowed	Never	on a sidewalk	1	3	No	I don't combine	0	0
193	Male	45	40-49 y. o.	Savelovskiy	Northern Administrative Okrug	Yes	More often	1	0	0	1	1	1	1	0	0	0	Every day	0	More than 1 hour	More than 1 hour	More than 1 hour	6	Only own	1	0	0	0	0	0	0	0	10	10	4	4	1	7	8	10	both variants allowed	Very seldom (1-2 times per ride)	On the road	1	5	Yes	I carry a bicycle with me in public transport	0	1
194	Male	37	30-39 y. o.	Schukino	North-Western Administrative Okrug	Yes	no change	1	1	0	0	0	0	0	0	0	0	Once a week	0	More than 1 hour	30 minutes – 1 hour	0	3	Only own	0	1	0	0	0	0	0	0	5	8	3	2	8	3	7	8	both variants allowed	Never	on a sidewalk	1	7	Yes	I don't combine	0	0
195	Female	35	30-39 y. o.	Chertanovo Severnoe	Southern Administrative Okrug	No	n.a.	n.a.	n.a.	n.a.	n.a.	n.a.	n.a.	n.a.	n.a.	n.a.	n.a.	n.a.	n.a.	n.a.	n.a.	n.a.	n.a.	n.a.	n.a.	n.a.	n.a.	n.a.	n.a.	n.a.	n.a.	n.a.	n.a.	n.a.	n.a.	n.a.	n.a.	n.a.	n.a.	n.a.	n.a.	n.a.	n.a.	n.a.	n.a.	n.a.	n.a.	n.a.	n.a.
196	Male	28	18-29 y. o.	Presnenskiy	Central Administrative Okrug	Yes	More often	0	0	0	0	0	0	1	0	0	0	Several times a week	0	0	0	More than 1 hour	5	Only own	1	0	0	0	0	0	0	0	6	10	6	3	6	7	5	8	on the road	Never	on a sidewalk	5	4	Yes	I carry a bicycle with me in public transport	1	1
197	Male	34	30-39 y. o.	Gagarinskiy	South-Western Administrative Okrug	Yes	no change	0	0	0	0	0	0	1	1	0	cycling around Moscow	Every day	0	0	0	More than 1 hour	6	Both own and rented, depending on situation	1	1	0	0	0	0	0	0	5	8	3	1	4	3	5	5	on the road	Seldom (3-4 times per ride)	Both variants	3	3	Yes	I carry a bicycle with me in public transport	0	1
198	Female	32	30-39 y. o.	Yuzhnoe Butovo	South-Western Administrative Okrug	No	n.a.	n.a.	n.a.	n.a.	n.a.	n.a.	n.a.	n.a.	n.a.	n.a.	n.a.	n.a.	n.a.	n.a.	n.a.	n.a.	n.a.	n.a.	n.a.	n.a.	n.a.	n.a.	n.a.	n.a.	n.a.	n.a.	n.a.	n.a.	n.a.	n.a.	n.a.	n.a.	n.a.	n.a.	n.a.	n.a.	n.a.	n.a.	n.a.	n.a.	n.a.	n.a.	n.a.
199	Male	51	50-59 y. o.	Schukino	North-Western Administrative Okrug	Yes	More often	1	0	0	0	0	0	0	0	0	0	Several times a week	0	More than 1 hour	0	0	7	Only own	1	0	0	0	0	0	0	0	6	5	99	1	6	99	7	7	both variants allowed	Never	on a sidewalk	3	3	Yes	I carry a bicycle with me in public transport	1	0
200	Male	44	40-49 y. o.	Orekhovo-Borisovo Yuzhnoe	Southern Administrative Okrug	Yes	no change	1	0	0	1	1	1	1	0	0	0	Every day	0	More than 1 hour	30 minutes – 1 hour	30 minutes – 1 hour	10	Only own	1	0	0	0	0	0	0	0	10	10	9	99	10	9	10	10	on a sidewalk	Very seldom (1-2 times per ride)	On the road	5	10	Yes	I carry a bicycle with me in public transport	1	0
201	Male	29	18-29 y. o.	Begovoy	Northern Administrative Okrug	Yes	no change	0	0	0	1	0	0	1	0	0	0	Once a month and more seldom	10	0	30 minutes – 1 hour	More than 1 hour	5	Only own	1	1	0	0	0	0	0	0	10	10	3	1	3	4	5	6	on the road	Never	on a sidewalk	1	1	Yes	I don't combine	0	0
202	Male	18	18-29 y. o.	Voikovskoe	Northern Administrative Okrug	Yes	no change	1	1	1	1	1	1	1	0	0	0	Every day	0	More than 1 hour	More than 1 hour	More than 1 hour	4	Only own	1	0	0	0	0	0	0	0	9	9	3	3	9	7	7	6	both variants allowed	Very seldom (1-2 times per ride)	On the road	3	5	Yes	I carry a bicycle with me in public transport	1	1
203	Male	50	50-59 y. o.	Meschanskiy	Central Administrative Okrug	Yes	More often	1	1	0	0	0	0	0	0	0	0	Every day	0	More than 1 hour	30 minutes – 1 hour	0	6	Only own	1	0	0	0	0	1	0	0	8	7	4	4	3	3	5	8	both variants allowed	Seldom (3-4 times per ride)	Both variants	4	3	Yes	I carry a bicycle with me in public transport	1	0
204	Female	31	30-39 y. o.	Tyuply Stan	South-Western Administrative Okrug	No	n.a.	n.a.	n.a.	n.a.	n.a.	n.a.	n.a.	n.a.	n.a.	n.a.	n.a.	n.a.	n.a.	n.a.	n.a.	n.a.	n.a.	n.a.	n.a.	n.a.	n.a.	n.a.	n.a.	n.a.	n.a.	n.a.	n.a.	n.a.	n.a.	n.a.	n.a.	n.a.	n.a.	n.a.	n.a.	n.a.	n.a.	n.a.	n.a.	n.a.	n.a.	n.a.	n.a.
205	Male	35	30-39 y. o.	Novokosino	Eastern Administrative Okrug	Yes	More often	0	1	0	0	0	0	0	0	0	0	Several times a week	0	0	30 minutes – 1 hour	0	5	Only own	1	0	0	0	1	0	0	0	5	10	7	3	8	5	2	6	both variants allowed	Very seldom (1-2 times per ride)	On the road	2	5	Yes	I carry a bicycle with me in public transport	0	1
206	Male	56	50-59 y. o.	Mitino	North-Western Administrative Okrug	No	n.a.	n.a.	n.a.	n.a.	n.a.	n.a.	n.a.	n.a.	n.a.	n.a.	n.a.	n.a.	n.a.	n.a.	n.a.	n.a.	n.a.	n.a.	n.a.	n.a.	n.a.	n.a.	n.a.	n.a.	n.a.	n.a.	n.a.	n.a.	n.a.	n.a.	n.a.	n.a.	n.a.	n.a.	n.a.	n.a.	n.a.	n.a.	n.a.	n.a.	n.a.	n.a.	n.a.
207	Male	47	40-49 y. o.	Maryino	South-Eastern Administrative Okrug	Yes	no change	1	1	0	1	1	1	0	0	0	0	Every day	0	30 minutes – 1 hour	30 minutes – 1 hour	0	10	Both own and rented, depending on situation	1	0	0	0	0	0	0	0	10	10	10	10	10	10	10	10	both variants allowed	Very often (more than 6 times per ride)	0	10	10	Yes	I carry a bicycle with me in public transport	0	1
208	Male	51	50-59 y. o.	Solntsevo	Western Administrative Okrug	Yes	no change	1	0	0	0	0	0	0	0	0	0	Several times a week	0	More than 1 hour	0	0	9	Only own	1	1	0	0	0	0	0	0	10	10	10	10	10	10	10	10	on the road	Not sure	0	6	10	Yes	I don't combine	0	0
209	Male	37	30-39 y. o.	Ramenki	Western Administrative Okrug	Yes	no change	1	0	0	0	0	0	0	0	0	0	Once a week	0	More than 1 hour	0	0	8	Only own	1	1	0	0	0	0	0	0	9	99	99	5	10	5	9	9	on the road	Seldom (3-4 times per ride)	Both variants	6	7	No	I don't combine	0	0
210	Male	48	40-49 y. o.	Ramenki	Western Administrative Okrug	Yes	no change	1	0	0	0	0	0	1	0	0	0	Several times a week	0	More than 1 hour	0	More than 1 hour	7	Only own	1	1	0	0	0	0	0	0	7	10	5	1	3	5	5	8	on the road	Seldom (3-4 times per ride)	Both variants	3	6	Yes	I carry a bicycle with me in public transport	0	1
211	Male	31	30-39 y. o.	Khoroshevo-Mnevniki	North-Western Administrative Okrug	No	n.a.	n.a.	n.a.	n.a.	n.a.	n.a.	n.a.	n.a.	n.a.	n.a.	n.a.	n.a.	n.a.	n.a.	n.a.	n.a.	n.a.	n.a.	n.a.	n.a.	n.a.	n.a.	n.a.	n.a.	n.a.	n.a.	n.a.	n.a.	n.a.	n.a.	n.a.	n.a.	n.a.	n.a.	n.a.	n.a.	n.a.	n.a.	n.a.	n.a.	n.a.	n.a.	n.a.
212	Male	23	18-29 y. o.	Severnoe Tushino	North-Western Administrative Okrug	No	n.a.	n.a.	n.a.	n.a.	n.a.	n.a.	n.a.	n.a.	n.a.	n.a.	n.a.	n.a.	n.a.	n.a.	n.a.	n.a.	n.a.	n.a.	n.a.	n.a.	n.a.	n.a.	n.a.	n.a.	n.a.	n.a.	n.a.	n.a.	n.a.	n.a.	n.a.	n.a.	n.a.	n.a.	n.a.	n.a.	n.a.	n.a.	n.a.	n.a.	n.a.	n.a.	n.a.
213	Male	42	40-49 y. o.	Alekseevskiy	North-Eastern Administrative Okrug	No	n.a.	n.a.	n.a.	n.a.	n.a.	n.a.	n.a.	n.a.	n.a.	n.a.	n.a.	n.a.	n.a.	n.a.	n.a.	n.a.	n.a.	n.a.	n.a.	n.a.	n.a.	n.a.	n.a.	n.a.	n.a.	n.a.	n.a.	n.a.	n.a.	n.a.	n.a.	n.a.	n.a.	n.a.	n.a.	n.a.	n.a.	n.a.	n.a.	n.a.	n.a.	n.a.	n.a.
214	Male	39	30-39 y. o.	Cheremushki	South-Western Administrative Okrug	Yes	More often	1	0	0	0	0	0	0	0	0	0	Every day	0	More than 1 hour	0	0	8	Only own	0	1	0	1	0	1	0	0	6	4	6	1	7	2	8	8	both variants allowed	Never	on a sidewalk	5	2	No	I don't combine	0	0
215	Male	36	30-39 y. o.	Sokolinaya Gora	Eastern Administrative Okrug	No	n.a.	n.a.	n.a.	n.a.	n.a.	n.a.	n.a.	n.a.	n.a.	n.a.	n.a.	n.a.	n.a.	n.a.	n.a.	n.a.	n.a.	n.a.	n.a.	n.a.	n.a.	n.a.	n.a.	n.a.	n.a.	n.a.	n.a.	n.a.	n.a.	n.a.	n.a.	n.a.	n.a.	n.a.	n.a.	n.a.	n.a.	n.a.	n.a.	n.a.	n.a.	n.a.	n.a.
216	Male	34	30-39 y. o.	Yuzhnoportoviy	South-Eastern Administrative Okrug	Yes	More often	0	1	0	0	1	0	0	0	0	0	Several times a week	0	0	15 - 30 minutes	0	5	Only own	1	1	0	0	0	1	0	0	9	9	4	4	10	7	5	6	on the road	Never	on a sidewalk	4	4	Yes	I carry a bicycle with me in public transport	0	1
217	Female	34	30-39 y. o.	Solntsevo	Western Administrative Okrug	No	n.a.	n.a.	n.a.	n.a.	n.a.	n.a.	n.a.	n.a.	n.a.	n.a.	n.a.	n.a.	n.a.	n.a.	n.a.	n.a.	n.a.	n.a.	n.a.	n.a.	n.a.	n.a.	n.a.	n.a.	n.a.	n.a.	n.a.	n.a.	n.a.	n.a.	n.a.	n.a.	n.a.	n.a.	n.a.	n.a.	n.a.	n.a.	n.a.	n.a.	n.a.	n.a.	n.a.
218	Female	40	40-49 y. o.	Yuzhnoe Butovo	South-Western Administrative Okrug	No	n.a.	n.a.	n.a.	n.a.	n.a.	n.a.	n.a.	n.a.	n.a.	n.a.	n.a.	n.a.	n.a.	n.a.	n.a.	n.a.	n.a.	n.a.	n.a.	n.a.	n.a.	n.a.	n.a.	n.a.	n.a.	n.a.	n.a.	n.a.	n.a.	n.a.	n.a.	n.a.	n.a.	n.a.	n.a.	n.a.	n.a.	n.a.	n.a.	n.a.	n.a.	n.a.	n.a.
219	Male	36	30-39 y. o.	Vostochny	Eastern Administrative Okrug	Yes	no change	1	1	0	1	0	0	1	0	0	0	Several times a week	0	More than 1 hour	30 minutes – 1 hour	More than 1 hour	3	Only own	1	1	0	0	0	0	0	0	7	7	99	2	8	7	7	7	on a sidewalk	Seldom (3-4 times per ride)	Both variants	2	3	Yes	I carry a bicycle with me in public transport	1	1
220	Female	37	30-39 y. o.	Khovrino	Northern Administrative Okrug	No	n.a.	n.a.	n.a.	n.a.	n.a.	n.a.	n.a.	n.a.	n.a.	n.a.	n.a.	n.a.	n.a.	n.a.	n.a.	n.a.	n.a.	n.a.	n.a.	n.a.	n.a.	n.a.	n.a.	n.a.	n.a.	n.a.	n.a.	n.a.	n.a.	n.a.	n.a.	n.a.	n.a.	n.a.	n.a.	n.a.	n.a.	n.a.	n.a.	n.a.	n.a.	n.a.	n.a.
221	Male	25	18-29 y. o.	Lefortovo	South-Eastern Administrative Okrug	Yes	More often	0	0	0	0	0	0	1	0	0	0	Several times a week	0	0	0	More than 1 hour	6	Only own	1	1	0	0	0	0	0	0	7	7	7	6	9	5	6	8	on the road	Very often (more than 6 times per ride)	0	4	5	Yes	I carry a bicycle with me in public transport	1	1
222	Male	49	40-49 y. o.	Kuntsevo	Western Administrative Okrug	No	n.a.	n.a.	n.a.	n.a.	n.a.	n.a.	n.a.	n.a.	n.a.	n.a.	n.a.	n.a.	n.a.	n.a.	n.a.	n.a.	n.a.	n.a.	n.a.	n.a.	n.a.	n.a.	n.a.	n.a.	n.a.	n.a.	n.a.	n.a.	n.a.	n.a.	n.a.	n.a.	n.a.	n.a.	n.a.	n.a.	n.a.	n.a.	n.a.	n.a.	n.a.	n.a.	n.a.
223	Male	35	30-39 y. o.	Lyublino	South-Eastern Administrative Okrug	Yes	no change	1	0	0	0	0	0	0	0	0	0	Several times a week	0	More than 1 hour	0	0	10	Only own	0	1	0	1	0	0	0	0	5	10	1	1	1	1	5	10	both variants allowed	Very seldom (1-2 times per ride)	On the road	10	10	No	I don't combine	0	0
224	Female	28	18-29 y. o.	Beskudnikovskiy	Northern Administrative Okrug	No	n.a.	n.a.	n.a.	n.a.	n.a.	n.a.	n.a.	n.a.	n.a.	n.a.	n.a.	n.a.	n.a.	n.a.	n.a.	n.a.	n.a.	n.a.	n.a.	n.a.	n.a.	n.a.	n.a.	n.a.	n.a.	n.a.	n.a.	n.a.	n.a.	n.a.	n.a.	n.a.	n.a.	n.a.	n.a.	n.a.	n.a.	n.a.	n.a.	n.a.	n.a.	n.a.	n.a.
225	Male	33	30-39 y. o.	gorodskoi okrug Troitsk	Novomoskovskiy-Troitskiy Administrative Okrug	No	n.a.	n.a.	n.a.	n.a.	n.a.	n.a.	n.a.	n.a.	n.a.	n.a.	n.a.	n.a.	n.a.	n.a.	n.a.	n.a.	n.a.	n.a.	n.a.	n.a.	n.a.	n.a.	n.a.	n.a.	n.a.	n.a.	n.a.	n.a.	n.a.	n.a.	n.a.	n.a.	n.a.	n.a.	n.a.	n.a.	n.a.	n.a.	n.a.	n.a.	n.a.	n.a.	n.a.
226	Male	29	18-29 y. o.	Chertanovo Yuzhnoe	Southern Administrative Okrug	Yes	no change	1	0	0	0	0	0	0	0	0	0	Several times a week	0	More than 1 hour	0	0	1	Only own	1	0	0	0	0	0	0	0	8	99	99	4	99	99	99	5	on the road	Never	on a sidewalk	2	4	Yes	I don't combine	0	0
227	Female	29	18-29 y. o.	Kosino-Ukhtomskiy	Eastern Administrative Okrug	No	n.a.	n.a.	n.a.	n.a.	n.a.	n.a.	n.a.	n.a.	n.a.	n.a.	n.a.	n.a.	n.a.	n.a.	n.a.	n.a.	n.a.	n.a.	n.a.	n.a.	n.a.	n.a.	n.a.	n.a.	n.a.	n.a.	n.a.	n.a.	n.a.	n.a.	n.a.	n.a.	n.a.	n.a.	n.a.	n.a.	n.a.	n.a.	n.a.	n.a.	n.a.	n.a.	n.a.
228	Male	37	30-39 y. o.	Bibirevo	North-Eastern Administrative Okrug	Yes	no change	1	1	0	0	0	0	0	0	0	0	Once a week	0	More than 1 hour	30 minutes – 1 hour	0	2	Only own	1	1	1	0	0	0	0	0	1	10	4	3	7	99	8	8	on the road	Never	on a sidewalk	2	2	Yes	I don't combine	0	0
229	Male	29	18-29 y. o.	Timiryazevskiy	Northern Administrative Okrug	Yes	More often	0	1	0	0	0	0	0	0	0	0	Every day	0	0	30 minutes – 1 hour	0	3	Only own	1	0	0	0	0	0	0	0	10	10	1	1	10	5	9	3	on the road	Never	on a sidewalk	1	4	Yes	I don't combine	0	0
230	Female	27	18-29 y. o.	Yasenevo	South-Western Administrative Okrug	Yes	no change	1	0	0	1	0	0	1	0	0	0	Several times a week	0	More than 1 hour	More than 1 hour	30 minutes – 1 hour	5	Only own	1	0	1	0	0	1	0	0	8	9	99	99	10	99	10	8	on a sidewalk	Never	on a sidewalk	5	5	No	I don't combine	0	0
231	Male	40	40-49 y. o.	Preobrazhenskoe	Eastern Administrative Okrug	Yes	more seldom	1	0	0	0	0	0	0	0	0	0	Several times a month	3	More than 1 hour	0	0	2	Only own	1	1	0	0	0	0	0	0	7	2	4	1	4	4	2	3	on the road	Quite often (5-6 times per ride)	Not sure	2	3	Yes	I carry a bicycle with me in public transport	1	1
232	Female	42	40-49 y. o.	Golyanovo	Eastern Administrative Okrug	No	n.a.	n.a.	n.a.	n.a.	n.a.	n.a.	n.a.	n.a.	n.a.	n.a.	n.a.	n.a.	n.a.	n.a.	n.a.	n.a.	n.a.	n.a.	n.a.	n.a.	n.a.	n.a.	n.a.	n.a.	n.a.	n.a.	n.a.	n.a.	n.a.	n.a.	n.a.	n.a.	n.a.	n.a.	n.a.	n.a.	n.a.	n.a.	n.a.	n.a.	n.a.	n.a.	n.a.
233	Male	36	30-39 y. o.	Koptevo	Northern Administrative Okrug	Yes	no change	1	1	0	0	0	0	1	0	0	0	Every day	0	More than 1 hour	More than 1 hour	More than 1 hour	1	Only own	1	1	0	0	0	0	0	0	9	10	9	7	5	8	2	5	on the road	Very seldom (1-2 times per ride)	On the road	2	4	Yes	I don't combine	0	0
234	Male	40	40-49 y. o.	Tyuply Stan	South-Western Administrative Okrug	Yes	more seldom	1	0	0	1	0	0	0	0	0	0	Several times a week	0	More than 1 hour	Up to 15 minutes	0	8	Only own	1	1	0	0	1	0	0	0	8	8	8	3	8	6	8	8	on the road	Very seldom (1-2 times per ride)	On the road	3	1	Yes	I carry a bicycle with me in public transport	1	1
235	Female	44	40-49 y. o.	Lomonosovskiy	South-Western Administrative Okrug	No	n.a.	n.a.	n.a.	n.a.	n.a.	n.a.	n.a.	n.a.	n.a.	n.a.	n.a.	n.a.	n.a.	n.a.	n.a.	n.a.	n.a.	n.a.	n.a.	n.a.	n.a.	n.a.	n.a.	n.a.	n.a.	n.a.	n.a.	n.a.	n.a.	n.a.	n.a.	n.a.	n.a.	n.a.	n.a.	n.a.	n.a.	n.a.	n.a.	n.a.	n.a.	n.a.	n.a.
236	Female	28	18-29 y. o.	Golovinskiy	Northern Administrative Okrug	Yes	More often	1	0	0	0	0	0	0	0	0	0	Several times a month	7	30 minutes – 1 hour	0	0	5	Both own and rented, depending on situation	1	1	0	0	0	1	0	0	4	7	1	3	8	5	8	6	both variants allowed	Never	on a sidewalk	1	5	No	I don't combine	0	0
237	Female	24	18-29 y. o.	Orekhovo-Borisovo Yuzhnoe	Southern Administrative Okrug	Yes	no change	1	0	0	0	0	0	0	0	0	0	Several times a week	0	More than 1 hour	0	0	6	Only own	0	1	0	0	0	0	0	0	9	7	6	4	9	8	6	7	on a sidewalk	Very seldom (1-2 times per ride)	On the road	5	10	Yes	I don't combine	0	0
238	Female	43	40-49 y. o.	Khoroshevskiy	Northern Administrative Okrug	No	n.a.	n.a.	n.a.	n.a.	n.a.	n.a.	n.a.	n.a.	n.a.	n.a.	n.a.	n.a.	n.a.	n.a.	n.a.	n.a.	n.a.	n.a.	n.a.	n.a.	n.a.	n.a.	n.a.	n.a.	n.a.	n.a.	n.a.	n.a.	n.a.	n.a.	n.a.	n.a.	n.a.	n.a.	n.a.	n.a.	n.a.	n.a.	n.a.	n.a.	n.a.	n.a.	n.a.
239	Female	39	30-39 y. o.	Brateevo	Southern Administrative Okrug	No	n.a.	n.a.	n.a.	n.a.	n.a.	n.a.	n.a.	n.a.	n.a.	n.a.	n.a.	n.a.	n.a.	n.a.	n.a.	n.a.	n.a.	n.a.	n.a.	n.a.	n.a.	n.a.	n.a.	n.a.	n.a.	n.a.	n.a.	n.a.	n.a.	n.a.	n.a.	n.a.	n.a.	n.a.	n.a.	n.a.	n.a.	n.a.	n.a.	n.a.	n.a.	n.a.	n.a.
240	Male	45	40-49 y. o.	Lyublino	South-Eastern Administrative Okrug	Yes	More often	0	0	0	0	0	0	1	0	0	0	Several times a week	0	0	0	30 minutes – 1 hour	1	Both own and rented, depending on situation	0	0	0	1	0	0	1	roller skates	2	1	1	1	3	1	2	4	on the road	Very seldom (1-2 times per ride)	On the road	1	2	Yes	I don't combine	0	0
241	Female	36	30-39 y. o.	Nagornoe	Southern Administrative Okrug	No	n.a.	n.a.	n.a.	n.a.	n.a.	n.a.	n.a.	n.a.	n.a.	n.a.	n.a.	n.a.	n.a.	n.a.	n.a.	n.a.	n.a.	n.a.	n.a.	n.a.	n.a.	n.a.	n.a.	n.a.	n.a.	n.a.	n.a.	n.a.	n.a.	n.a.	n.a.	n.a.	n.a.	n.a.	n.a.	n.a.	n.a.	n.a.	n.a.	n.a.	n.a.	n.a.	n.a.
242	Male	30	30-39 y. o.	Chertanovo Tsentralnoe	Southern Administrative Okrug	Yes	no change	1	0	0	0	0	0	1	0	0	0	Several times a week	0	More than 1 hour	0	More than 1 hour	7	Both own and rented, depending on situation	1	0	0	0	0	0	0	0	9	5	5	3	3	9	3	5	both variants allowed	Very seldom (1-2 times per ride)	On the road	3	2	Yes	I carry a bicycle with me in public transport	1	1
243	Male	52	50-59 y. o.	Brateevo	Southern Administrative Okrug	No	n.a.	n.a.	n.a.	n.a.	n.a.	n.a.	n.a.	n.a.	n.a.	n.a.	n.a.	n.a.	n.a.	n.a.	n.a.	n.a.	n.a.	n.a.	n.a.	n.a.	n.a.	n.a.	n.a.	n.a.	n.a.	n.a.	n.a.	n.a.	n.a.	n.a.	n.a.	n.a.	n.a.	n.a.	n.a.	n.a.	n.a.	n.a.	n.a.	n.a.	n.a.	n.a.	n.a.
244	Male	32	30-39 y. o.	Perovo	Eastern Administrative Okrug	Yes	More often	0	1	0	0	0	0	0	0	0	0	Several times a week	0	0	15 - 30 minutes	0	5	Only own	1	0	0	0	0	0	0	0	1	1	10	2	5	5	2	5	on the road	Very seldom (1-2 times per ride)	On the road	1	1	Yes	I carry a bicycle with me in public transport	0	1
245	Female	31	30-39 y. o.	Vykhino-Zhulebino	South-Eastern Administrative Okrug	Yes	no change	1	0	0	1	0	0	0	0	0	0	Several times a week	0	30 minutes – 1 hour	More than 1 hour	0	9	Only own	1	1	0	0	0	0	0	0	10	10	1	1	10	99	5	6	both variants allowed	Never	on a sidewalk	5	5	Yes	I don't combine	0	0
246	Male	30	30-39 y. o.	Beskudnikovskiy	Northern Administrative Okrug	No	n.a.	n.a.	n.a.	n.a.	n.a.	n.a.	n.a.	n.a.	n.a.	n.a.	n.a.	n.a.	n.a.	n.a.	n.a.	n.a.	n.a.	n.a.	n.a.	n.a.	n.a.	n.a.	n.a.	n.a.	n.a.	n.a.	n.a.	n.a.	n.a.	n.a.	n.a.	n.a.	n.a.	n.a.	n.a.	n.a.	n.a.	n.a.	n.a.	n.a.	n.a.	n.a.	n.a.
247	Male	35	30-39 y. o.	Basmanny	Central Administrative Okrug	No	n.a.	n.a.	n.a.	n.a.	n.a.	n.a.	n.a.	n.a.	n.a.	n.a.	n.a.	n.a.	n.a.	n.a.	n.a.	n.a.	n.a.	n.a.	n.a.	n.a.	n.a.	n.a.	n.a.	n.a.	n.a.	n.a.	n.a.	n.a.	n.a.	n.a.	n.a.	n.a.	n.a.	n.a.	n.a.	n.a.	n.a.	n.a.	n.a.	n.a.	n.a.	n.a.	n.a.
248	Male	27	18-29 y. o.	Bibirevo	North-Eastern Administrative Okrug	Yes	no change	0	0	0	0	0	0	1	0	0	0	Several times a week	0	0	0	More than 1 hour	6	Only own	1	0	0	0	1	0	0	0	7	10	5	5	7	8	8	8	on the road	Very often (more than 6 times per ride)	0	5	8	Yes	I carry a bicycle with me in public transport	1	1
249	Male	35	30-39 y. o.	Alekseevskiy	North-Eastern Administrative Okrug	Yes	no change	0	0	0	0	0	0	1	0	0	0	Every day	0	0	0	More than 1 hour	5	Only own	0	1	1	0	1	0	0	0	8	8	6	4	7	6	99	6	on the road	Never	on a sidewalk	5	6	Yes	I don't combine	0	0
250	Female	26	18-29 y. o.	Khovrino	Northern Administrative Okrug	Yes	no change	1	0	0	0	0	0	0	0	0	0	Several times a month	10	15 - 30 minutes	0	0	10	Only own	1	0	0	0	0	0	0	0	1	9	3	1	8	4	1	4	on the road	Never	on a sidewalk	2	1	Yes	I carry a bicycle with me in public transport	1	0
251	Male	46	40-49 y. o.	Danilovskiy	Southern Administrative Okrug	Yes	More often	1	1	1	1	1	1	1	0	0	0	Every day	0	30 minutes – 1 hour	30 minutes – 1 hour	30 minutes – 1 hour	3	Only own	1	0	0	0	0	0	0	0	10	10	8	6	8	10	8	6	both variants allowed	Not sure	0	3	5	Yes	I carry a bicycle with me in public transport	1	0
252	Male	36	30-39 y. o.	Maryino	South-Eastern Administrative Okrug	Yes	more seldom	1	0	0	0	0	0	0	0	0	0	Several times a month	10	More than 1 hour	0	0	8	Both own and rented, depending on situation	1	1	0	0	0	0	0	0	8	5	8	8	9	8	7	6	both variants allowed	Quite often (5-6 times per ride)	Not sure	6	5	Yes	I don't combine	0	0
253	Female	35	30-39 y. o.	Lefortovo	South-Eastern Administrative Okrug	No	n.a.	n.a.	n.a.	n.a.	n.a.	n.a.	n.a.	n.a.	n.a.	n.a.	n.a.	n.a.	n.a.	n.a.	n.a.	n.a.	n.a.	n.a.	n.a.	n.a.	n.a.	n.a.	n.a.	n.a.	n.a.	n.a.	n.a.	n.a.	n.a.	n.a.	n.a.	n.a.	n.a.	n.a.	n.a.	n.a.	n.a.	n.a.	n.a.	n.a.	n.a.	n.a.	n.a.
254	Male	30	30-39 y. o.	Tyuply Stan	South-Western Administrative Okrug	Yes	no change	1	0	0	0	1	1	1	0	0	0	Several times a week	0	More than 1 hour	Up to 15 minutes	More than 1 hour	1	Only own	0	1	0	1	1	0	0	0	99	99	1	1	1	1	1	2	on a sidewalk	Never	on a sidewalk	1	1	No	I don't combine	0	0
255	Male	37	30-39 y. o.	Marfino	North-Eastern Administrative Okrug	Yes	more seldom	1	0	0	1	0	0	1	0	0	0	Once a week	0	More than 1 hour	30 minutes – 1 hour	More than 1 hour	8	Only own	1	1	0	0	0	0	0	0	7	8	2	1	7	3	8	6	on a sidewalk	Very seldom (1-2 times per ride)	On the road	4	6	Yes	I don't combine	0	0
256	Female	38	30-39 y. o.	Golovinskiy	Northern Administrative Okrug	Yes	no change	1	0	0	1	0	0	0	0	0	0	Several times a month	4	More than 1 hour	More than 1 hour	0	8	Only own	1	1	0	0	0	1	0	0	9	8	6	2	9	8	5	9	on a sidewalk	Seldom (3-4 times per ride)	Both variants	8	5	Yes	I don't combine	0	0
257	Male	22	18-29 y. o.	Ramenki	Western Administrative Okrug	Yes	More often	1	1	0	0	0	0	1	0	0	0	Several times a week	0	More than 1 hour	More than 1 hour	More than 1 hour	8	Only own	1	0	0	0	0	0	0	0	9	9	7	6	9	7	6	8	on the road	Very seldom (1-2 times per ride)	On the road	6	7	No	I don't combine	0	0
258	Male	22	18-29 y. o.	Koptevo	Northern Administrative Okrug	No	n.a.	n.a.	n.a.	n.a.	n.a.	n.a.	n.a.	n.a.	n.a.	n.a.	n.a.	n.a.	n.a.	n.a.	n.a.	n.a.	n.a.	n.a.	n.a.	n.a.	n.a.	n.a.	n.a.	n.a.	n.a.	n.a.	n.a.	n.a.	n.a.	n.a.	n.a.	n.a.	n.a.	n.a.	n.a.	n.a.	n.a.	n.a.	n.a.	n.a.	n.a.	n.a.	n.a.
259	Male	27	18-29 y. o.	Fili Davydkovo	Western Administrative Okrug	No	n.a.	n.a.	n.a.	n.a.	n.a.	n.a.	n.a.	n.a.	n.a.	n.a.	n.a.	n.a.	n.a.	n.a.	n.a.	n.a.	n.a.	n.a.	n.a.	n.a.	n.a.	n.a.	n.a.	n.a.	n.a.	n.a.	n.a.	n.a.	n.a.	n.a.	n.a.	n.a.	n.a.	n.a.	n.a.	n.a.	n.a.	n.a.	n.a.	n.a.	n.a.	n.a.	n.a.
260	Female	33	30-39 y. o.	Rostokino	North-Eastern Administrative Okrug	No	n.a.	n.a.	n.a.	n.a.	n.a.	n.a.	n.a.	n.a.	n.a.	n.a.	n.a.	n.a.	n.a.	n.a.	n.a.	n.a.	n.a.	n.a.	n.a.	n.a.	n.a.	n.a.	n.a.	n.a.	n.a.	n.a.	n.a.	n.a.	n.a.	n.a.	n.a.	n.a.	n.a.	n.a.	n.a.	n.a.	n.a.	n.a.	n.a.	n.a.	n.a.	n.a.	n.a.
261	Female	39	30-39 y. o.	Bogorodskoe	Eastern Administrative Okrug	Yes	more seldom	1	0	0	1	0	0	1	0	0	0	Several times a week	0	More than 1 hour	30 minutes – 1 hour	More than 1 hour	5	Both own and rented, depending on situation	1	1	0	0	0	0	0	0	7	3	3	1	9	8	5	6	both variants allowed	Never	on a sidewalk	4	6	Yes	I carry a bicycle with me in public transport	1	1
262	Male	61	above 60 y. o.	Timiryazevskiy	Northern Administrative Okrug	Yes	More often	1	1	0	0	0	0	0	0	0	0	Several times a week	0	More than 1 hour	30 minutes – 1 hour	0	8	Only own	1	0	0	0	0	0	0	0	9	10	8	6	9	8	8	8	both variants allowed	Never	on a sidewalk	6	8	Yes	I don't combine	0	0
263	Male	39	30-39 y. o.	Sokol	Northern Administrative Okrug	Yes	more seldom	1	0	0	0	0	1	0	0	0	0	Several times a week	0	30 minutes – 1 hour	15 - 30 minutes	0	10	Only own	0	1	0	0	0	0	0	0	8	99	6	5	9	8	8	8	both variants allowed	Very seldom (1-2 times per ride)	On the road	7	8	No	I don't combine	0	0
264	Male	33	30-39 y. o.	Sviblovo	North-Eastern Administrative Okrug	Yes	More often	0	0	0	1	0	0	0	0	0	0	Once a week	0	0	30 minutes – 1 hour	0	4	Only own	1	0	0	0	1	0	0	0	5	5	1	1	7	4	3	7	both variants allowed	Never	on a sidewalk	3	2	Yes	I carry a bicycle with me in public transport	1	1
265	Female	26	18-29 y. o.	Yaroslavskiy	North-Eastern Administrative Okrug	No	n.a.	n.a.	n.a.	n.a.	n.a.	n.a.	n.a.	n.a.	n.a.	n.a.	n.a.	n.a.	n.a.	n.a.	n.a.	n.a.	n.a.	n.a.	n.a.	n.a.	n.a.	n.a.	n.a.	n.a.	n.a.	n.a.	n.a.	n.a.	n.a.	n.a.	n.a.	n.a.	n.a.	n.a.	n.a.	n.a.	n.a.	n.a.	n.a.	n.a.	n.a.	n.a.	n.a.
266	Male	24	18-29 y. o.	Yuzhnoe Butovo	South-Western Administrative Okrug	Yes	no change	1	0	0	0	0	0	0	0	0	0	Several times a month	3	More than 1 hour	0	0	6	Only own	0	1	0	0	0	0	0	0	8	99	99	99	8	99	8	9	both variants allowed	Very seldom (1-2 times per ride)	On the road	6	7	Yes	I don't combine	0	0
267	Male	55	50-59 y. o.	Ramenki	Western Administrative Okrug	No	n.a.	n.a.	n.a.	n.a.	n.a.	n.a.	n.a.	n.a.	n.a.	n.a.	n.a.	n.a.	n.a.	n.a.	n.a.	n.a.	n.a.	n.a.	n.a.	n.a.	n.a.	n.a.	n.a.	n.a.	n.a.	n.a.	n.a.	n.a.	n.a.	n.a.	n.a.	n.a.	n.a.	n.a.	n.a.	n.a.	n.a.	n.a.	n.a.	n.a.	n.a.	n.a.	n.a.
268	Male	30	30-39 y. o.	Perovo	Eastern Administrative Okrug	Yes	no change	1	0	0	0	0	0	0	0	0	0	Several times a week	0	More than 1 hour	0	0	5	Only own	1	0	0	0	0	0	0	0	10	10	99	99	8	99	8	8	on the road	Never	on a sidewalk	5	8	Yes	I don't combine	0	0
269	Male	40	40-49 y. o.	Strogino	North-Western Administrative Okrug	Yes	no change	1	0	0	0	0	0	0	0	0	0	Every day	0	More than 1 hour	0	0	2	Only own	1	1	0	0	0	0	0	0	8	6	3	1	1	1	8	5	on the road	Seldom (3-4 times per ride)	Both variants	1	5	No	I don't combine	0	0
270	Male	22	18-29 y. o.	Severnoe Butovo	South-Western Administrative Okrug	No	n.a.	n.a.	n.a.	n.a.	n.a.	n.a.	n.a.	n.a.	n.a.	n.a.	n.a.	n.a.	n.a.	n.a.	n.a.	n.a.	n.a.	n.a.	n.a.	n.a.	n.a.	n.a.	n.a.	n.a.	n.a.	n.a.	n.a.	n.a.	n.a.	n.a.	n.a.	n.a.	n.a.	n.a.	n.a.	n.a.	n.a.	n.a.	n.a.	n.a.	n.a.	n.a.	n.a.
271	Male	35	30-39 y. o.	Solntsevo	Western Administrative Okrug	Yes	More often	1	1	0	0	1	0	0	0	0	0	Several times a week	0	30 minutes – 1 hour	Up to 15 minutes	0	7	Only own	1	1	1	1	1	0	0	0	9	99	8	99	99	99	7	8	both variants allowed	Never	on a sidewalk	5	7	No	I use a bicycle to get to the public transport stations	0	0
272	Male	29	18-29 y. o.	Lefortovo	South-Eastern Administrative Okrug	Yes	More often	1	0	0	1	0	0	1	0	0	0	Several times a week	0	More than 1 hour	Not sure	15 - 30 minutes	9	Only own	1	0	0	0	0	1	0	0	10	10	3	3	10	10	5	10	both variants allowed	Never	on a sidewalk	7	5	Yes	I use a bicycle to get to the public transport stations	0	0
273	Female	31	30-39 y. o.	Vykhino-Zhulebino	South-Eastern Administrative Okrug	No	n.a.	n.a.	n.a.	n.a.	n.a.	n.a.	n.a.	n.a.	n.a.	n.a.	n.a.	n.a.	n.a.	n.a.	n.a.	n.a.	n.a.	n.a.	n.a.	n.a.	n.a.	n.a.	n.a.	n.a.	n.a.	n.a.	n.a.	n.a.	n.a.	n.a.	n.a.	n.a.	n.a.	n.a.	n.a.	n.a.	n.a.	n.a.	n.a.	n.a.	n.a.	n.a.	n.a.
274	Female	33	30-39 y. o.	Taganskiy	Central Administrative Okrug	Yes	More often	0	1	0	1	0	1	0	0	0	0	Several times a week	0	0	15 - 30 minutes	0	5	Only own	1	1	1	1	1	1	0	0	10	99	99	99	5	5	99	99	both variants allowed	Never	on a sidewalk	5	5	Yes	I don't combine	0	0
275	Male	44	40-49 y. o.	Tsaritsyno	Southern Administrative Okrug	No	n.a.	n.a.	n.a.	n.a.	n.a.	n.a.	n.a.	n.a.	n.a.	n.a.	n.a.	n.a.	n.a.	n.a.	n.a.	n.a.	n.a.	n.a.	n.a.	n.a.	n.a.	n.a.	n.a.	n.a.	n.a.	n.a.	n.a.	n.a.	n.a.	n.a.	n.a.	n.a.	n.a.	n.a.	n.a.	n.a.	n.a.	n.a.	n.a.	n.a.	n.a.	n.a.	n.a.
276	Male	24	18-29 y. o.	Maryino	South-Eastern Administrative Okrug	Yes	no change	1	1	0	1	1	1	1	0	0	0	Every day	0	More than 1 hour	More than 1 hour	More than 1 hour	3	Only own	1	0	0	0	0	0	0	0	4	7	1	1	3	1	4	2	on the road	Very seldom (1-2 times per ride)	On the road	1	4	Yes	I carry a bicycle with me in public transport	0	1
277	Male	35	30-39 y. o.	Babushkinskiy	North-Eastern Administrative Okrug	Yes	More often	1	0	0	0	0	0	0	0	0	0	Several times a week	0	More than 1 hour	0	0	5	Only own	0	1	0	0	0	0	0	0	10	99	7	7	10	5	10	5	both variants allowed	Very often (more than 6 times per ride)	0	10	10	Yes	I don't combine	0	0
278	Female	46	40-49 y. o.	Zapadnoe Degunino	Northern Administrative Okrug	Yes	no change	1	0	0	0	0	0	1	0	0	0	Once a week	0	More than 1 hour	0	Not sure	2	Only own	1	1	0	0	0	0	0	0	8	8	1	1	2	99	1	1	both variants allowed	Not sure	0	1	5	No	I don't combine	0	0
279	Female	32	30-39 y. o.	Novo-Peredelkino	Western Administrative Okrug	Yes	no change	1	0	0	0	0	0	0	0	0	0	Several times a week	0	More than 1 hour	0	0	1	Both own and rented, depending on situation	0	1	0	0	0	0	0	0	6	5	3	1	8	1	7	6	both variants allowed	Very seldom (1-2 times per ride)	On the road	5	8	No	I don't combine	0	0
280	Male	43	40-49 y. o.	Otradnoe	North-Eastern Administrative Okrug	Yes	more seldom	0	0	0	1	0	0	0	0	0	0	Several times a month	10	0	30 minutes – 1 hour	0	7	Only own	1	0	0	0	0	0	0	0	9	10	2	5	8	5	8	7	both variants allowed	Very seldom (1-2 times per ride)	On the road	4	3	Yes	I don't combine	0	0
281	Male	34	30-39 y. o.	Ochakovo-Matveevskoe	Western Administrative Okrug	Yes	More often	0	1	0	0	0	0	0	0	0	0	Every day	0	0	More than 1 hour	0	9	Only own	1	1	1	0	1	0	0	0	9	9	8	5	10	9	8	9	on a sidewalk	Very often (more than 6 times per ride)	0	5	9	Yes	I don't combine	0	0
282	Male	45	40-49 y. o.	Severnoe Tushino	North-Western Administrative Okrug	Yes	More often	1	1	0	0	0	0	0	0	0	0	Several times a week	0	More than 1 hour	15 - 30 minutes	0	5	Both own and rented, depending on situation	1	1	0	0	0	0	0	0	7	8	2	2	5	6	2	5	on the road	Never	on a sidewalk	4	3	Yes	I carry a bicycle with me in public transport	1	1
283	Male	30	30-39 y. o.	Tsaritsyno	Southern Administrative Okrug	Yes	More often	1	1	0	0	0	0	0	0	0	0	Every day	0	More than 1 hour	More than 1 hour	0	2	Only own	1	1	0	0	0	0	0	0	5	5	99	1	3	99	1	3	on the road	Never	on a sidewalk	3	5	Yes	I carry a bicycle with me in public transport	0	1
284	Male	21	18-29 y. o.	Nizhegorodskiy	South-Eastern Administrative Okrug	Yes	no change	1	0	0	1	0	1	0	0	0	0	Several times a week	0	More than 1 hour	More than 1 hour	0	8	Only own	1	1	0	0	1	0	0	0	10	10	9	8	9	8	9	10	on the road	Very seldom (1-2 times per ride)	On the road	3	6	Yes	I carry a bicycle with me in public transport	1	1
285	Female	34	30-39 y. o.	Metrogorodok	Eastern Administrative Okrug	Yes	no change	0	1	0	1	0	1	0	0	0	0	Several times a week	0	0	30 minutes – 1 hour	0	7	Only rented	1	0	1	0	0	0	0	0	9	8	8	7	9	7	9	6	both variants allowed	Very seldom (1-2 times per ride)	On the road	4	4	Yes	I use a bicycle to get to the public transport stations	0	0
286	Male	39	30-39 y. o.	Alekseevskiy	North-Eastern Administrative Okrug	No	n.a.	n.a.	n.a.	n.a.	n.a.	n.a.	n.a.	n.a.	n.a.	n.a.	n.a.	n.a.	n.a.	n.a.	n.a.	n.a.	n.a.	n.a.	n.a.	n.a.	n.a.	n.a.	n.a.	n.a.	n.a.	n.a.	n.a.	n.a.	n.a.	n.a.	n.a.	n.a.	n.a.	n.a.	n.a.	n.a.	n.a.	n.a.	n.a.	n.a.	n.a.	n.a.	n.a.
287	Male	27	18-29 y. o.	Lomonosovskiy	South-Western Administrative Okrug	Yes	More often	0	1	0	0	0	0	1	0	0	0	Several times a week	0	0	30 minutes – 1 hour	More than 1 hour	5	Only own	1	0	1	0	0	0	0	0	7	10	5	1	8	7	1	3	on a sidewalk	Very seldom (1-2 times per ride)	On the road	4	5	No	I carry a bicycle with me in public transport	0	1
288	Male	39	30-39 y. o.	Troparevo-Nikulino	Western Administrative Okrug	No	n.a.	n.a.	n.a.	n.a.	n.a.	n.a.	n.a.	n.a.	n.a.	n.a.	n.a.	n.a.	n.a.	n.a.	n.a.	n.a.	n.a.	n.a.	n.a.	n.a.	n.a.	n.a.	n.a.	n.a.	n.a.	n.a.	n.a.	n.a.	n.a.	n.a.	n.a.	n.a.	n.a.	n.a.	n.a.	n.a.	n.a.	n.a.	n.a.	n.a.	n.a.	n.a.	n.a.
289	Male	55	50-59 y. o.	Lyublino	South-Eastern Administrative Okrug	Yes	More often	1	0	0	0	0	0	0	0	0	0	Every day	0	More than 1 hour	0	0	10	Only own	1	0	0	0	0	0	0	0	1	1	1	1	10	1	1	1	on a sidewalk	Very seldom (1-2 times per ride)	On the road	10	10	No	I don't combine	0	0
290	Male	27	18-29 y. o.	Novokosino	Eastern Administrative Okrug	Yes	More often	1	1	0	0	0	0	0	0	0	0	Every day	0	30 minutes – 1 hour	30 minutes – 1 hour	0	6	Only own	0	0	0	0	0	0	1	nothing	10	10	5	4	10	5	6	5	both variants allowed	Very often (more than 6 times per ride)	0	1	7	Yes	I carry a bicycle with me in public transport	0	1
291	Male	31	30-39 y. o.	Veshniaki	Eastern Administrative Okrug	Yes	More often	1	1	0	1	1	1	1	0	0	0	Several times a week	0	More than 1 hour	More than 1 hour	More than 1 hour	9	Only own	1	1	0	0	1	1	0	0	8	10	10	8	10	10	8	8	both variants allowed	Seldom (3-4 times per ride)	Both variants	5	9	Yes	I don't combine	0	0
292	Female	42	40-49 y. o.	Troparevo-Nikulino	Western Administrative Okrug	No	n.a.	n.a.	n.a.	n.a.	n.a.	n.a.	n.a.	n.a.	n.a.	n.a.	n.a.	n.a.	n.a.	n.a.	n.a.	n.a.	n.a.	n.a.	n.a.	n.a.	n.a.	n.a.	n.a.	n.a.	n.a.	n.a.	n.a.	n.a.	n.a.	n.a.	n.a.	n.a.	n.a.	n.a.	n.a.	n.a.	n.a.	n.a.	n.a.	n.a.	n.a.	n.a.	n.a.
293	Female	33	30-39 y. o.	Yuzhnoportoviy	South-Eastern Administrative Okrug	No	n.a.	n.a.	n.a.	n.a.	n.a.	n.a.	n.a.	n.a.	n.a.	n.a.	n.a.	n.a.	n.a.	n.a.	n.a.	n.a.	n.a.	n.a.	n.a.	n.a.	n.a.	n.a.	n.a.	n.a.	n.a.	n.a.	n.a.	n.a.	n.a.	n.a.	n.a.	n.a.	n.a.	n.a.	n.a.	n.a.	n.a.	n.a.	n.a.	n.a.	n.a.	n.a.	n.a.
294	Male	33	30-39 y. o.	Basmanny	Central Administrative Okrug	No	n.a.	n.a.	n.a.	n.a.	n.a.	n.a.	n.a.	n.a.	n.a.	n.a.	n.a.	n.a.	n.a.	n.a.	n.a.	n.a.	n.a.	n.a.	n.a.	n.a.	n.a.	n.a.	n.a.	n.a.	n.a.	n.a.	n.a.	n.a.	n.a.	n.a.	n.a.	n.a.	n.a.	n.a.	n.a.	n.a.	n.a.	n.a.	n.a.	n.a.	n.a.	n.a.	n.a.
295	Female	35	30-39 y. o.	Nagatino-Sadovniki	Southern Administrative Okrug	No	n.a.	n.a.	n.a.	n.a.	n.a.	n.a.	n.a.	n.a.	n.a.	n.a.	n.a.	n.a.	n.a.	n.a.	n.a.	n.a.	n.a.	n.a.	n.a.	n.a.	n.a.	n.a.	n.a.	n.a.	n.a.	n.a.	n.a.	n.a.	n.a.	n.a.	n.a.	n.a.	n.a.	n.a.	n.a.	n.a.	n.a.	n.a.	n.a.	n.a.	n.a.	n.a.	n.a.
296	Male	34	30-39 y. o.	Basmanny	Central Administrative Okrug	Yes	More often	1	1	0	0	0	0	0	0	0	0	Several times a month	10	30 minutes – 1 hour	15 - 30 minutes	0	5	Only own	1	0	0	0	1	0	0	0	6	9	5	4	9	8	6	8	both variants allowed	Very seldom (1-2 times per ride)	On the road	3	5	Yes	I use a bicycle to get to the public transport stations	0	0
297	Male	65	above 60 y. o.	Novokosino	Eastern Administrative Okrug	Yes	More often	1	0	0	1	0	0	0	0	0	0	Every day	0	30 minutes – 1 hour	15 - 30 minutes	0	10	Only own	1	1	0	0	0	1	0	0	5	5	10	1	10	99	5	5	both variants allowed	Very often (more than 6 times per ride)	0	1	3	Yes	I carry a bicycle with me in public transport	0	0
298	Female	30	30-39 y. o.	Metrogorodok	Eastern Administrative Okrug	Yes	More often	1	0	0	0	0	0	0	0	0	0	Every day	0	More than 1 hour	0	0	1	Only own	1	1	0	0	0	0	0	0	5	10	1	1	10	5	5	8	on a sidewalk	Never	on a sidewalk	1	5	Yes	I carry a bicycle with me in public transport	1	1
299	Male	28	18-29 y. o.	Voikovskoe	Northern Administrative Okrug	Yes	More often	1	0	1	1	1	1	1	0	0	0	Every day	0	More than 1 hour	More than 1 hour	More than 1 hour	4	Only own	1	0	0	0	0	0	0	0	8	6	7	7	5	5	2	7	on the road	Very seldom (1-2 times per ride)	On the road	1	3	Yes	I don't combine	0	0
300	Male	34	30-39 y. o.	Veshniaki	Eastern Administrative Okrug	Yes	More often	0	1	0	1	0	0	0	0	0	0	Every day	0	0	Not sure	0	5	Only own	1	0	1	0	0	0	0	0	7	1	7	5	7	5	1	1	on the road	Very seldom (1-2 times per ride)	On the road	1	2	Yes	I carry a bicycle with me in public transport	1	0
301	Male	34	30-39 y. o.	Vostochny	Eastern Administrative Okrug	Yes	no change	1	0	0	0	0	0	0	0	0	0	Once a week	0	30 minutes – 1 hour	0	0	5	Only own	0	1	0	0	0	0	0	0	10	8	99	3	99	99	3	7	on the road	Never	on a sidewalk	99	8	No	I don't combine	0	0
302	Female	63	above 60 y. o.	Zyuzino	South-Western Administrative Okrug	No	n.a.	n.a.	n.a.	n.a.	n.a.	n.a.	n.a.	n.a.	n.a.	n.a.	n.a.	n.a.	n.a.	n.a.	n.a.	n.a.	n.a.	n.a.	n.a.	n.a.	n.a.	n.a.	n.a.	n.a.	n.a.	n.a.	n.a.	n.a.	n.a.	n.a.	n.a.	n.a.	n.a.	n.a.	n.a.	n.a.	n.a.	n.a.	n.a.	n.a.	n.a.	n.a.	n.a.
303	Female	21	18-29 y. o.	Yasenevo	South-Western Administrative Okrug	Yes	no change	1	0	0	0	0	0	0	0	0	0	Several times a week	0	30 minutes – 1 hour	0	0	7	Only own	1	0	0	0	0	0	0	0	10	8	99	99	8	99	9	6	both variants allowed	Never	on a sidewalk	5	7	Yes	I don't combine	0	0
304	Male	38	30-39 y. o.	Krasnoselskiy	Central Administrative Okrug	Yes	more seldom	1	0	0	0	0	0	1	0	0	0	Once a week	0	More than 1 hour	0	More than 1 hour	5	Only own	1	1	1	0	0	0	0	0	7	10	5	5	3	3	8	8	both variants allowed	Seldom (3-4 times per ride)	Both variants	6	5	No	I carry a bicycle with me in public transport	0	1
305	Male	19	18-29 y. o.	Chertanovo Yuzhnoe	Southern Administrative Okrug	Yes	More often	1	1	0	0	0	0	0	0	0	0	Every day	0	More than 1 hour	More than 1 hour	0	3	Both own and rented, depending on situation	1	0	0	0	0	0	0	0	8	8	5	3	5	6	5	6	both variants allowed	Quite often (5-6 times per ride)	Not sure	1	3	Yes	I carry a bicycle with me in public transport	1	1
306	Female	37	30-39 y. o.	Mitino	North-Western Administrative Okrug	No	n.a.	n.a.	n.a.	n.a.	n.a.	n.a.	n.a.	n.a.	n.a.	n.a.	n.a.	n.a.	n.a.	n.a.	n.a.	n.a.	n.a.	n.a.	n.a.	n.a.	n.a.	n.a.	n.a.	n.a.	n.a.	n.a.	n.a.	n.a.	n.a.	n.a.	n.a.	n.a.	n.a.	n.a.	n.a.	n.a.	n.a.	n.a.	n.a.	n.a.	n.a.	n.a.	n.a.
307	Female	42	40-49 y. o.	Izmailovo	Eastern Administrative Okrug	Yes	no change	1	0	0	0	0	0	1	1	0	take a child to chool	Once a week	0	15 - 30 minutes	0	15 - 30 minutes	5	Only own	1	0	0	0	0	1	0	0	5	3	99	99	3	2	3	2	on a sidewalk	Never	on a sidewalk	2	2	Yes	I don't combine	0	0
308	Male	52	50-59 y. o.	Babushkinskiy	North-Eastern Administrative Okrug	Yes	no change	1	0	0	0	0	0	0	1	0	on business	Every day	0	More than 1 hour	0	0	2	Only own	1	0	0	0	0	0	0	0	2	3	99	1	3	1	2	3	on a sidewalk	Never	on a sidewalk	1	3	No	I carry a bicycle with me in public transport	0	1
309	Male	37	30-39 y. o.	Sokol	Northern Administrative Okrug	Yes	no change	1	1	0	0	0	0	0	0	0	0	Several times a week	0	More than 1 hour	More than 1 hour	0	1	Only own	0	1	0	0	0	0	0	0	5	10	5	2	6	5	3	5	on the road	Never	on a sidewalk	1	1	No	I don't combine	0	0
310	Male	28	18-29 y. o.	Khoroshevo-Mnevniki	North-Western Administrative Okrug	Yes	More often	1	0	0	0	0	0	0	0	0	0	Several times a week	0	More than 1 hour	0	0	7	Only own	1	0	0	0	0	0	0	0	8	8	6	2	5	4	4	6	both variants allowed	Not sure	0	5	6	Yes	I don't combine	0	0
311	Male	30	30-39 y. o.	Vostochnoe Degunino	Northern Administrative Okrug	Yes	no change	1	1	0	0	0	0	1	0	0	0	Every day	0	More than 1 hour	More than 1 hour	More than 1 hour	3	Only own	1	0	0	0	0	0	0	0	7	10	5	3	8	5	8	5	both variants allowed	Very often (more than 6 times per ride)	0	1	10	Yes	I don't combine	0	0
312	Female	41	40-49 y. o.	Butyrskiy	North-Eastern Administrative Okrug	No	n.a.	n.a.	n.a.	n.a.	n.a.	n.a.	n.a.	n.a.	n.a.	n.a.	n.a.	n.a.	n.a.	n.a.	n.a.	n.a.	n.a.	n.a.	n.a.	n.a.	n.a.	n.a.	n.a.	n.a.	n.a.	n.a.	n.a.	n.a.	n.a.	n.a.	n.a.	n.a.	n.a.	n.a.	n.a.	n.a.	n.a.	n.a.	n.a.	n.a.	n.a.	n.a.	n.a.
313	Female	37	30-39 y. o.	Severnoe Medvedkovo	North-Eastern Administrative Okrug	Yes	no change	0	0	0	1	0	0	0	0	0	0	Once a month and more seldom	1	0	Not sure	0	99	Only own	0	1	0	0	0	0	0	0	5	5	1	1	1	1	1	1	Not sure	Never	on a sidewalk	99	99	Yes	I don't combine	0	0
314	Female	32	30-39 y. o.	Mitino	North-Western Administrative Okrug	Yes	More often	1	0	0	1	0	0	0	0	0	0	Several times a week	0	15 - 30 minutes	15 - 30 minutes	0	7	Only own	1	0	0	0	0	0	0	0	9	9	99	6	6	6	2	5	on a sidewalk	Never	on a sidewalk	7	2	Yes	I don't combine	0	0
315	Male	35	30-39 y. o.	Yuzhnoe Butovo	South-Western Administrative Okrug	Yes	more seldom	1	0	0	0	0	0	0	0	0	0	Several times a week	0	More than 1 hour	0	0	8	Both own and rented, depending on situation	1	0	0	0	0	0	0	0	7	7	7	6	9	9	6	7	on the road	Quite often (5-6 times per ride)	Not sure	8	8	Yes	I don't combine	0	0
316	Female	39	30-39 y. o.	poselenie Moskovskiy	Novomoskovskiy-Troitskiy Administrative Okrug	No	n.a.	n.a.	n.a.	n.a.	n.a.	n.a.	n.a.	n.a.	n.a.	n.a.	n.a.	n.a.	n.a.	n.a.	n.a.	n.a.	n.a.	n.a.	n.a.	n.a.	n.a.	n.a.	n.a.	n.a.	n.a.	n.a.	n.a.	n.a.	n.a.	n.a.	n.a.	n.a.	n.a.	n.a.	n.a.	n.a.	n.a.	n.a.	n.a.	n.a.	n.a.	n.a.	n.a.
317	Male	50	50-59 y. o.	Taganskiy	Central Administrative Okrug	Yes	no change	1	0	0	1	0	0	1	0	0	0	Every day	0	More than 1 hour	More than 1 hour	15 - 30 minutes	4	Only own	0	1	0	0	0	0	0	0	1	2	1	1	1	1	4	5	on the road	Never	on a sidewalk	1	2	Yes	I don't combine	0	0
318	Female	25	18-29 y. o.	Severnoe Medvedkovo	North-Eastern Administrative Okrug	No	n.a.	n.a.	n.a.	n.a.	n.a.	n.a.	n.a.	n.a.	n.a.	n.a.	n.a.	n.a.	n.a.	n.a.	n.a.	n.a.	n.a.	n.a.	n.a.	n.a.	n.a.	n.a.	n.a.	n.a.	n.a.	n.a.	n.a.	n.a.	n.a.	n.a.	n.a.	n.a.	n.a.	n.a.	n.a.	n.a.	n.a.	n.a.	n.a.	n.a.	n.a.	n.a.	n.a.
319	Male	38	30-39 y. o.	Altufievskiy	North-Eastern Administrative Okrug	No	n.a.	n.a.	n.a.	n.a.	n.a.	n.a.	n.a.	n.a.	n.a.	n.a.	n.a.	n.a.	n.a.	n.a.	n.a.	n.a.	n.a.	n.a.	n.a.	n.a.	n.a.	n.a.	n.a.	n.a.	n.a.	n.a.	n.a.	n.a.	n.a.	n.a.	n.a.	n.a.	n.a.	n.a.	n.a.	n.a.	n.a.	n.a.	n.a.	n.a.	n.a.	n.a.	n.a.
320	Male	34	30-39 y. o.	Chertanovo Tsentralnoe	Southern Administrative Okrug	Yes	More often	0	1	0	0	0	0	1	0	0	0	Several times a week	0	0	More than 1 hour	More than 1 hour	3	Only own	1	1	1	0	0	0	0	0	10	10	2	1	3	2	3	10	both variants allowed	Never	on a sidewalk	1	5	No	I carry a bicycle with me in public transport	0	1
321	Female	30	30-39 y. o.	Biryulevo Zapadnoe	Southern Administrative Okrug	No	n.a.	n.a.	n.a.	n.a.	n.a.	n.a.	n.a.	n.a.	n.a.	n.a.	n.a.	n.a.	n.a.	n.a.	n.a.	n.a.	n.a.	n.a.	n.a.	n.a.	n.a.	n.a.	n.a.	n.a.	n.a.	n.a.	n.a.	n.a.	n.a.	n.a.	n.a.	n.a.	n.a.	n.a.	n.a.	n.a.	n.a.	n.a.	n.a.	n.a.	n.a.	n.a.	n.a.
322	Female	35	30-39 y. o.	Mosvorechie-Saburovo	Southern Administrative Okrug	Yes	More often	1	0	0	0	0	0	1	0	0	0	Several times a week	0	More than 1 hour	0	Up to 15 minutes	2	Both own and rented, depending on situation	1	1	1	0	1	1	0	0	5	10	99	1	7	7	7	6	on the road	Never	on a sidewalk	2	2	No	I don't combine	0	0
323	Male	34	30-39 y. o.	Bogorodskoe	Eastern Administrative Okrug	No	n.a.	n.a.	n.a.	n.a.	n.a.	n.a.	n.a.	n.a.	n.a.	n.a.	n.a.	n.a.	n.a.	n.a.	n.a.	n.a.	n.a.	n.a.	n.a.	n.a.	n.a.	n.a.	n.a.	n.a.	n.a.	n.a.	n.a.	n.a.	n.a.	n.a.	n.a.	n.a.	n.a.	n.a.	n.a.	n.a.	n.a.	n.a.	n.a.	n.a.	n.a.	n.a.	n.a.
324	Male	50	50-59 y. o.	Brateevo	Southern Administrative Okrug	No	n.a.	n.a.	n.a.	n.a.	n.a.	n.a.	n.a.	n.a.	n.a.	n.a.	n.a.	n.a.	n.a.	n.a.	n.a.	n.a.	n.a.	n.a.	n.a.	n.a.	n.a.	n.a.	n.a.	n.a.	n.a.	n.a.	n.a.	n.a.	n.a.	n.a.	n.a.	n.a.	n.a.	n.a.	n.a.	n.a.	n.a.	n.a.	n.a.	n.a.	n.a.	n.a.	n.a.
325	Male	42	40-49 y. o.	Lomonosovskiy	South-Western Administrative Okrug	No	n.a.	n.a.	n.a.	n.a.	n.a.	n.a.	n.a.	n.a.	n.a.	n.a.	n.a.	n.a.	n.a.	n.a.	n.a.	n.a.	n.a.	n.a.	n.a.	n.a.	n.a.	n.a.	n.a.	n.a.	n.a.	n.a.	n.a.	n.a.	n.a.	n.a.	n.a.	n.a.	n.a.	n.a.	n.a.	n.a.	n.a.	n.a.	n.a.	n.a.	n.a.	n.a.	n.a.
326	Male	47	40-49 y. o.	Troparevo-Nikulino	Western Administrative Okrug	Yes	More often	0	0	0	0	0	0	1	0	0	0	Several times a week	0	0	0	30 minutes – 1 hour	3	Only own	1	0	0	0	0	0	0	0	8	9	9	4	7	9	9	8	both variants allowed	Never	on a sidewalk	3	6	Yes	I don't combine	0	0
327	Female	34	30-39 y. o.	Nagatinskiy Zaton	Southern Administrative Okrug	Yes	no change	1	0	0	0	0	1	1	0	0	0	Several times a week	0	More than 1 hour	More than 1 hour	More than 1 hour	1	Only own	1	0	1	0	1	0	0	0	5	10	3	1	5	5	5	5	on the road	Very seldom (1-2 times per ride)	On the road	1	7	Yes	I carry a bicycle with me in public transport	1	1
328	Male	38	30-39 y. o.	poselenie Sosenskoe	Novomoskovskiy-Troitskiy Administrative Okrug	Yes	no change	1	0	0	0	0	0	0	0	0	0	Several times a month	8	More than 1 hour	0	0	3	Only own	1	1	0	0	0	0	0	0	2	2	2	1	2	2	1	5	both variants allowed	Seldom (3-4 times per ride)	Both variants	3	2	No	I don't combine	0	0
329	Male	27	18-29 y. o.	Severnoe Tushino	North-Western Administrative Okrug	Yes	More often	1	0	0	0	0	0	0	0	0	0	Several times a week	0	30 minutes – 1 hour	0	0	8	Only own	1	0	0	0	0	0	0	0	7	8	6	6	7	6	8	8	on the road	Quite often (5-6 times per ride)	Not sure	5	5	No	I don't combine	0	0
330	Male	28	18-29 y. o.	Vykhino-Zhulebino	South-Eastern Administrative Okrug	Yes	no change	1	0	0	0	0	0	0	0	0	0	Several times a week	0	More than 1 hour	0	0	1	Both own and rented, depending on situation	0	1	0	0	0	0	0	0	5	8	2	1	1	9	3	5	on a sidewalk	Never	on a sidewalk	1	3	Yes	I don't combine	0	0
331	Female	38	30-39 y. o.	Vostochny	Eastern Administrative Okrug	Yes	no change	1	0	0	0	0	0	0	0	0	0	Once a week	0	More than 1 hour	0	0	1	Both own and rented, depending on situation	0	1	0	0	0	0	0	0	10	10	1	1	10	1	10	1	on a sidewalk	Not sure	0	1	1	No	Not sure	0	0
332	Male	50	50-59 y. o.	Solntsevo	Western Administrative Okrug	Yes	no change	1	0	0	0	0	0	0	0	0	0	Several times a month	5	More than 1 hour	0	0	8	Only own	0	1	0	0	0	0	0	0	6	2	8	10	8	6	9	4	on a sidewalk	Never	on a sidewalk	6	7	No	I don't combine	0	0
333	Male	43	40-49 y. o.	Krylatskoe	Western Administrative Okrug	No	n.a.	n.a.	n.a.	n.a.	n.a.	n.a.	n.a.	n.a.	n.a.	n.a.	n.a.	n.a.	n.a.	n.a.	n.a.	n.a.	n.a.	n.a.	n.a.	n.a.	n.a.	n.a.	n.a.	n.a.	n.a.	n.a.	n.a.	n.a.	n.a.	n.a.	n.a.	n.a.	n.a.	n.a.	n.a.	n.a.	n.a.	n.a.	n.a.	n.a.	n.a.	n.a.	n.a.
334	Male	23	18-29 y. o.	Maryino	South-Eastern Administrative Okrug	Yes	no change	0	0	0	0	1	0	0	0	0	0	Several times a week	0	0	More than 1 hour	0	3	Both own and rented, depending on situation	0	1	0	0	0	0	0	0	7	5	5	5	6	5	6	7	both variants allowed	Very often (more than 6 times per ride)	0	2	5	Yes	I carry a bicycle with me in public transport	1	1
335	Male	38	30-39 y. o.	Mitino	North-Western Administrative Okrug	Yes	no change	0	0	0	0	0	1	1	0	0	0	Several times a week	0	0	30 minutes – 1 hour	30 minutes – 1 hour	1	Only own	1	0	0	0	0	0	0	0	3	5	1	1	99	99	1	10	both variants allowed	Never	on a sidewalk	1	8	Yes	I don't combine	0	0
336	Female	37	30-39 y. o.	Babushkinskiy	North-Eastern Administrative Okrug	No	n.a.	n.a.	n.a.	n.a.	n.a.	n.a.	n.a.	n.a.	n.a.	n.a.	n.a.	n.a.	n.a.	n.a.	n.a.	n.a.	n.a.	n.a.	n.a.	n.a.	n.a.	n.a.	n.a.	n.a.	n.a.	n.a.	n.a.	n.a.	n.a.	n.a.	n.a.	n.a.	n.a.	n.a.	n.a.	n.a.	n.a.	n.a.	n.a.	n.a.	n.a.	n.a.	n.a.
337	Male	51	50-59 y. o.	Voikovskoe	Northern Administrative Okrug	Yes	more seldom	1	0	0	1	0	1	1	0	0	0	Several times a week	0	More than 1 hour	More than 1 hour	More than 1 hour	1	Only own	1	1	0	0	0	0	0	0	5	10	6	3	6	99	7	10	both variants allowed	Not sure	0	1	3	Yes	I carry a bicycle with me in public transport	0	1
338	Female	33	30-39 y. o.	Donskoy	Southern Administrative Okrug	No	n.a.	n.a.	n.a.	n.a.	n.a.	n.a.	n.a.	n.a.	n.a.	n.a.	n.a.	n.a.	n.a.	n.a.	n.a.	n.a.	n.a.	n.a.	n.a.	n.a.	n.a.	n.a.	n.a.	n.a.	n.a.	n.a.	n.a.	n.a.	n.a.	n.a.	n.a.	n.a.	n.a.	n.a.	n.a.	n.a.	n.a.	n.a.	n.a.	n.a.	n.a.	n.a.	n.a.
339	Male	39	30-39 y. o.	Beskudnikovskiy	Northern Administrative Okrug	No	n.a.	n.a.	n.a.	n.a.	n.a.	n.a.	n.a.	n.a.	n.a.	n.a.	n.a.	n.a.	n.a.	n.a.	n.a.	n.a.	n.a.	n.a.	n.a.	n.a.	n.a.	n.a.	n.a.	n.a.	n.a.	n.a.	n.a.	n.a.	n.a.	n.a.	n.a.	n.a.	n.a.	n.a.	n.a.	n.a.	n.a.	n.a.	n.a.	n.a.	n.a.	n.a.	n.a.
340	Male	30	30-39 y. o.	Vykhino-Zhulebino	South-Eastern Administrative Okrug	No	n.a.	n.a.	n.a.	n.a.	n.a.	n.a.	n.a.	n.a.	n.a.	n.a.	n.a.	n.a.	n.a.	n.a.	n.a.	n.a.	n.a.	n.a.	n.a.	n.a.	n.a.	n.a.	n.a.	n.a.	n.a.	n.a.	n.a.	n.a.	n.a.	n.a.	n.a.	n.a.	n.a.	n.a.	n.a.	n.a.	n.a.	n.a.	n.a.	n.a.	n.a.	n.a.	n.a.
341	Male	37	30-39 y. o.	Babushkinskiy	North-Eastern Administrative Okrug	No	n.a.	n.a.	n.a.	n.a.	n.a.	n.a.	n.a.	n.a.	n.a.	n.a.	n.a.	n.a.	n.a.	n.a.	n.a.	n.a.	n.a.	n.a.	n.a.	n.a.	n.a.	n.a.	n.a.	n.a.	n.a.	n.a.	n.a.	n.a.	n.a.	n.a.	n.a.	n.a.	n.a.	n.a.	n.a.	n.a.	n.a.	n.a.	n.a.	n.a.	n.a.	n.a.	n.a.
342	Male	58	50-59 y. o.	Otradnoe	North-Eastern Administrative Okrug	No	n.a.	n.a.	n.a.	n.a.	n.a.	n.a.	n.a.	n.a.	n.a.	n.a.	n.a.	n.a.	n.a.	n.a.	n.a.	n.a.	n.a.	n.a.	n.a.	n.a.	n.a.	n.a.	n.a.	n.a.	n.a.	n.a.	n.a.	n.a.	n.a.	n.a.	n.a.	n.a.	n.a.	n.a.	n.a.	n.a.	n.a.	n.a.	n.a.	n.a.	n.a.	n.a.	n.a.
343	Male	42	40-49 y. o.	Presnenskiy	Central Administrative Okrug	No	n.a.	n.a.	n.a.	n.a.	n.a.	n.a.	n.a.	n.a.	n.a.	n.a.	n.a.	n.a.	n.a.	n.a.	n.a.	n.a.	n.a.	n.a.	n.a.	n.a.	n.a.	n.a.	n.a.	n.a.	n.a.	n.a.	n.a.	n.a.	n.a.	n.a.	n.a.	n.a.	n.a.	n.a.	n.a.	n.a.	n.a.	n.a.	n.a.	n.a.	n.a.	n.a.	n.a.
344	Male	40	40-49 y. o.	Ostankinskiy	North-Eastern Administrative Okrug	No	n.a.	n.a.	n.a.	n.a.	n.a.	n.a.	n.a.	n.a.	n.a.	n.a.	n.a.	n.a.	n.a.	n.a.	n.a.	n.a.	n.a.	n.a.	n.a.	n.a.	n.a.	n.a.	n.a.	n.a.	n.a.	n.a.	n.a.	n.a.	n.a.	n.a.	n.a.	n.a.	n.a.	n.a.	n.a.	n.a.	n.a.	n.a.	n.a.	n.a.	n.a.	n.a.	n.a.
345	Female	50	50-59 y. o.	Solntsevo	Western Administrative Okrug	Yes	More often	1	0	0	0	0	1	0	0	0	0	Once a week	0	More than 1 hour	More than 1 hour	0	4	Only own	0	1	0	0	0	0	0	0	8	8	99	1	4	99	8	10	on the road	Never	on a sidewalk	4	99	No	I don't combine	0	0
346	Male	29	18-29 y. o.	Schukino	North-Western Administrative Okrug	Yes	no change	1	0	0	0	0	0	0	0	0	0	Several times a week	0	More than 1 hour	0	0	7	Only own	0	1	1	0	1	0	0	0	8	9	4	3	8	7	8	8	both variants allowed	Never	on a sidewalk	3	6	Yes	I carry a bicycle with me in public transport	0	1
347	Female	36	30-39 y. o.	Nagornoe	Southern Administrative Okrug	Yes	no change	1	0	0	0	0	0	0	0	0	0	Once a month and more seldom	1	More than 1 hour	0	0	8	Only own	0	1	0	0	0	0	0	0	8	10	5	5	5	5	5	9	both variants allowed	Never	on a sidewalk	1	8	Yes	I don't combine	0	0
348	Male	38	30-39 y. o.	Ochakovo-Matveevskoe	Western Administrative Okrug	No	n.a.	n.a.	n.a.	n.a.	n.a.	n.a.	n.a.	n.a.	n.a.	n.a.	n.a.	n.a.	n.a.	n.a.	n.a.	n.a.	n.a.	n.a.	n.a.	n.a.	n.a.	n.a.	n.a.	n.a.	n.a.	n.a.	n.a.	n.a.	n.a.	n.a.	n.a.	n.a.	n.a.	n.a.	n.a.	n.a.	n.a.	n.a.	n.a.	n.a.	n.a.	n.a.	n.a.
349	Female	49	40-49 y. o.	Zapadnoe Degunino	Northern Administrative Okrug	Yes	More often	1	0	0	0	0	0	0	0	0	0	Every day	0	More than 1 hour	0	0	2	Only own	1	0	0	0	0	0	0	0	1	5	1	1	3	1	1	1	on a sidewalk	Never	on a sidewalk	2	1	Yes	I use a bicycle to get to the public transport stations	0	0
350	Female	31	30-39 y. o.	Sokol	Northern Administrative Okrug	Yes	no change	0	1	0	0	1	0	1	0	0	0	Several times a week	0	0	30 minutes – 1 hour	More than 1 hour	4	Only own	1	0	0	0	0	1	0	0	9	3	8	8	99	2	99	5	on the road	Very seldom (1-2 times per ride)	On the road	1	10	Yes	I carry a bicycle with me in public transport	1	1
351	Female	39	30-39 y. o.	Bibirevo	North-Eastern Administrative Okrug	Yes	no change	0	0	0	0	0	1	0	0	0	0	Several times a month	3	0	More than 1 hour	0	8	Both own and rented, depending on situation	1	0	0	0	0	0	0	0	10	5	10	99	10	99	3	8	on the road	Never	on a sidewalk	5	8	Yes	I don't combine	0	0
352	Male	44	40-49 y. o.	Otradnoe	North-Eastern Administrative Okrug	Yes	no change	0	1	0	0	1	0	0	0	0	0	Several times a month	1	0	More than 1 hour	0	1	Only own	1	1	0	0	0	0	0	0	5	99	99	5	99	99	99	5	on the road	Very seldom (1-2 times per ride)	On the road	3	3	Yes	I carry a bicycle with me in public transport	1	1
353	Female	30	30-39 y. o.	Severniy	North-Eastern Administrative Okrug	No	n.a.	n.a.	n.a.	n.a.	n.a.	n.a.	n.a.	n.a.	n.a.	n.a.	n.a.	n.a.	n.a.	n.a.	n.a.	n.a.	n.a.	n.a.	n.a.	n.a.	n.a.	n.a.	n.a.	n.a.	n.a.	n.a.	n.a.	n.a.	n.a.	n.a.	n.a.	n.a.	n.a.	n.a.	n.a.	n.a.	n.a.	n.a.	n.a.	n.a.	n.a.	n.a.	n.a.
354	Male	50	50-59 y. o.	Lyublino	South-Eastern Administrative Okrug	Yes	no change	0	1	0	0	0	0	0	0	0	0	Every day	0	0	30 minutes – 1 hour	0	2	Only own	0	0	0	0	0	0	1	nothing	99	99	8	6	99	99	99	2	on the road	Very often (more than 6 times per ride)	0	99	9	No	I don't combine	0	0
355	Male	28	18-29 y. o.	Zapadnoe Degunino	Northern Administrative Okrug	Yes	no change	0	1	0	0	0	0	0	0	0	0	Several times a week	0	0	30 minutes – 1 hour	0	2	Only own	1	0	0	0	0	0	0	0	5	7	8	7	4	4	6	7	on the road	Never	on a sidewalk	4	8	Yes	I don't combine	0	0
356	Female	32	30-39 y. o.	Izmailovo	Eastern Administrative Okrug	No	n.a.	n.a.	n.a.	n.a.	n.a.	n.a.	n.a.	n.a.	n.a.	n.a.	n.a.	n.a.	n.a.	n.a.	n.a.	n.a.	n.a.	n.a.	n.a.	n.a.	n.a.	n.a.	n.a.	n.a.	n.a.	n.a.	n.a.	n.a.	n.a.	n.a.	n.a.	n.a.	n.a.	n.a.	n.a.	n.a.	n.a.	n.a.	n.a.	n.a.	n.a.	n.a.	n.a.
357	Male	26	18-29 y. o.	Brateevo	Southern Administrative Okrug	Yes	More often	1	1	1	1	1	1	1	0	0	0	Every day	0	More than 1 hour	30 minutes – 1 hour	30 minutes – 1 hour	3	Both own and rented, depending on situation	1	0	0	0	0	1	0	0	6	5	6	3	9	8	6	6	both variants allowed	Not sure	0	1	2	Yes	I use a bicycle to get to the public transport stations	0	0
358	Male	30	30-39 y. o.	Meschanskiy	Central Administrative Okrug	Yes	no change	1	0	0	0	0	0	0	0	0	0	Several times a week	0	More than 1 hour	0	0	5	Only own	0	1	1	0	0	0	0	0	3	3	1	1	3	1	3	2	on the road	Quite often (5-6 times per ride)	Not sure	8	1	No	I don't combine	0	0
359	Male	43	40-49 y. o.	Troparevo-Nikulino	Western Administrative Okrug	Yes	no change	1	0	0	0	0	0	0	0	0	0	Once a week	0	More than 1 hour	0	0	99	Both own and rented, depending on situation	1	1	0	0	0	0	0	0	8	99	99	2	8	99	8	6	both variants allowed	Seldom (3-4 times per ride)	Both variants	5	99	No	I don't combine	0	0
360	Female	37	30-39 y. o.	Novogireevo	Eastern Administrative Okrug	Yes	More often	1	0	0	0	0	0	0	0	0	0	Several times a month	8	30 minutes – 1 hour	0	0	6	Only rented	1	1	0	0	0	0	0	0	1	6	8	1	10	8	6	8	on the road	Never	on a sidewalk	8	10	Yes	I don't combine	0	0
361	Male	28	18-29 y. o.	Schukino	North-Western Administrative Okrug	Yes	More often	1	0	0	0	0	0	0	0	0	0	Several times a week	0	More than 1 hour	0	0	8	Only own	1	0	0	0	0	0	0	0	9	10	7	7	8	8	9	9	on the road	Seldom (3-4 times per ride)	Both variants	3	7	Yes	I carry a bicycle with me in public transport	0	1
362	Male	37	30-39 y. o.	Tyuply Stan	South-Western Administrative Okrug	Yes	no change	1	0	0	0	0	0	0	0	0	0	Several times a month	7	30 minutes – 1 hour	0	0	5	Only own	1	0	0	0	0	0	0	0	7	8	99	4	8	99	99	7	both variants allowed	Never	on a sidewalk	1	3	No	I don't combine	0	0
363	Female	46	40-49 y. o.	Khoroshevskiy	Northern Administrative Okrug	Yes	no change	1	0	0	0	0	0	0	0	0	0	Once a month and more seldom	1	Up to 15 minutes	0	0	5	Only own	0	1	0	0	0	1	0	0	10	10	1	1	5	1	1	1	both variants allowed	Never	on a sidewalk	2	4	Yes	I don't combine	0	0
364	Male	22	18-29 y. o.	Orekhovo-Borisovo Yuzhnoe	Southern Administrative Okrug	No	n.a.	n.a.	n.a.	n.a.	n.a.	n.a.	n.a.	n.a.	n.a.	n.a.	n.a.	n.a.	n.a.	n.a.	n.a.	n.a.	n.a.	n.a.	n.a.	n.a.	n.a.	n.a.	n.a.	n.a.	n.a.	n.a.	n.a.	n.a.	n.a.	n.a.	n.a.	n.a.	n.a.	n.a.	n.a.	n.a.	n.a.	n.a.	n.a.	n.a.	n.a.	n.a.	n.a.
365	Female	37	30-39 y. o.	Aeroport	Northern Administrative Okrug	No	n.a.	n.a.	n.a.	n.a.	n.a.	n.a.	n.a.	n.a.	n.a.	n.a.	n.a.	n.a.	n.a.	n.a.	n.a.	n.a.	n.a.	n.a.	n.a.	n.a.	n.a.	n.a.	n.a.	n.a.	n.a.	n.a.	n.a.	n.a.	n.a.	n.a.	n.a.	n.a.	n.a.	n.a.	n.a.	n.a.	n.a.	n.a.	n.a.	n.a.	n.a.	n.a.	n.a.
366	Female	42	40-49 y. o.	Otradnoe	North-Eastern Administrative Okrug	No	n.a.	n.a.	n.a.	n.a.	n.a.	n.a.	n.a.	n.a.	n.a.	n.a.	n.a.	n.a.	n.a.	n.a.	n.a.	n.a.	n.a.	n.a.	n.a.	n.a.	n.a.	n.a.	n.a.	n.a.	n.a.	n.a.	n.a.	n.a.	n.a.	n.a.	n.a.	n.a.	n.a.	n.a.	n.a.	n.a.	n.a.	n.a.	n.a.	n.a.	n.a.	n.a.	n.a.
367	Male	37	30-39 y. o.	Khoroshevo-Mnevniki	North-Western Administrative Okrug	Yes	no change	1	0	0	0	0	0	1	0	0	0	Several times a month	10	More than 1 hour	0	More than 1 hour	6	Only own	1	1	1	1	1	1	0	0	2	2	1	1	10	9	5	8	on a sidewalk	Very seldom (1-2 times per ride)	On the road	2	1	Yes	I carry a bicycle with me in public transport	1	1
368	Male	29	18-29 y. o.	Yuzhnoe Butovo	South-Western Administrative Okrug	Yes	no change	1	0	0	0	0	0	1	0	0	0	Several times a week	0	More than 1 hour	0	30 minutes – 1 hour	2	Only own	0	1	0	0	0	1	0	0	8	8	4	1	8	6	5	7	on a sidewalk	Never	on a sidewalk	3	2	No	I don't combine	0	0
369	Female	28	18-29 y. o.	Izmailovo	Eastern Administrative Okrug	Yes	more seldom	1	0	1	1	1	1	1	0	0	0	Every day	0	More than 1 hour	More than 1 hour	15 - 30 minutes	1	Only own	1	0	0	0	0	0	0	0	3	1	2	1	5	3	2	2	both variants allowed	Very seldom (1-2 times per ride)	On the road	1	1	Yes	I carry a bicycle with me in public transport	1	1
370	Male	50	50-59 y. o.	Brateevo	Southern Administrative Okrug	No	n.a.	n.a.	n.a.	n.a.	n.a.	n.a.	n.a.	n.a.	n.a.	n.a.	n.a.	n.a.	n.a.	n.a.	n.a.	n.a.	n.a.	n.a.	n.a.	n.a.	n.a.	n.a.	n.a.	n.a.	n.a.	n.a.	n.a.	n.a.	n.a.	n.a.	n.a.	n.a.	n.a.	n.a.	n.a.	n.a.	n.a.	n.a.	n.a.	n.a.	n.a.	n.a.	n.a.
371	Male	37	30-39 y. o.	Yuzhnoe Butovo	South-Western Administrative Okrug	No	n.a.	n.a.	n.a.	n.a.	n.a.	n.a.	n.a.	n.a.	n.a.	n.a.	n.a.	n.a.	n.a.	n.a.	n.a.	n.a.	n.a.	n.a.	n.a.	n.a.	n.a.	n.a.	n.a.	n.a.	n.a.	n.a.	n.a.	n.a.	n.a.	n.a.	n.a.	n.a.	n.a.	n.a.	n.a.	n.a.	n.a.	n.a.	n.a.	n.a.	n.a.	n.a.	n.a.
372	Female	32	30-39 y. o.	Timiryazevskiy	Northern Administrative Okrug	Yes	no change	1	0	0	0	0	0	1	0	0	0	Several times a week	0	More than 1 hour	0	More than 1 hour	9	Only own	0	1	0	0	0	1	0	0	10	9	7	5	8	7	7	8	on a sidewalk	Very seldom (1-2 times per ride)	On the road	5	9	Yes	I carry a bicycle with me in public transport	0	1
373	Female	26	18-29 y. o.	Severnoe Medvedkovo	North-Eastern Administrative Okrug	Yes	More often	1	1	1	1	1	1	1	0	0	0	Every day	0	More than 1 hour	30 minutes – 1 hour	More than 1 hour	3	Only own	1	0	0	0	0	0	0	0	9	5	3	1	3	3	8	9	on the road	Very often (more than 6 times per ride)	0	1	2	Yes	I carry a bicycle with me in public transport	0	1
374	Male	33	30-39 y. o.	Tyuply Stan	South-Western Administrative Okrug	Yes	no change	1	0	0	0	0	0	0	0	0	0	Once a week	0	More than 1 hour	0	0	8	Both own and rented, depending on situation	1	1	0	0	0	0	0	0	10	8	6	8	9	9	9	9	on the road	Quite often (5-6 times per ride)	Not sure	5	6	No	I don't combine	0	0
375	Female	58	50-59 y. o.	Izmailovo	Eastern Administrative Okrug	No	n.a.	n.a.	n.a.	n.a.	n.a.	n.a.	n.a.	n.a.	n.a.	n.a.	n.a.	n.a.	n.a.	n.a.	n.a.	n.a.	n.a.	n.a.	n.a.	n.a.	n.a.	n.a.	n.a.	n.a.	n.a.	n.a.	n.a.	n.a.	n.a.	n.a.	n.a.	n.a.	n.a.	n.a.	n.a.	n.a.	n.a.	n.a.	n.a.	n.a.	n.a.	n.a.	n.a.
376	Female	29	18-29 y. o.	Timiryazevskiy	Northern Administrative Okrug	No	n.a.	n.a.	n.a.	n.a.	n.a.	n.a.	n.a.	n.a.	n.a.	n.a.	n.a.	n.a.	n.a.	n.a.	n.a.	n.a.	n.a.	n.a.	n.a.	n.a.	n.a.	n.a.	n.a.	n.a.	n.a.	n.a.	n.a.	n.a.	n.a.	n.a.	n.a.	n.a.	n.a.	n.a.	n.a.	n.a.	n.a.	n.a.	n.a.	n.a.	n.a.	n.a.	n.a.
377	Female	36	30-39 y. o.	Novogireevo	Eastern Administrative Okrug	Yes	no change	1	0	0	0	0	0	0	0	0	0	Several times a week	0	More than 1 hour	0	0	5	Only own	1	1	0	0	0	1	0	0	5	3	4	2	7	5	5	7	on the road	Never	on a sidewalk	5	5	No	I don't combine	0	0
378	Male	37	30-39 y. o.	Khamovniki	Central Administrative Okrug	Yes	More often	1	0	0	0	1	1	0	0	0	0	Several times a week	0	More than 1 hour	30 minutes – 1 hour	0	6	Only own	1	0	1	0	0	0	0	0	6	7	4	3	7	7	6	8	on the road	Quite often (5-6 times per ride)	Not sure	8	8	Yes	I carry a bicycle with me in public transport	1	1
379	Female	55	50-59 y. o.	Sokolinaya Gora	Eastern Administrative Okrug	Yes	More often	1	0	0	0	0	0	0	0	0	0	Several times a week	0	More than 1 hour	0	0	10	Only own	1	0	0	0	0	0	0	0	8	9	4	1	3	8	5	5	on a sidewalk	Never	on a sidewalk	4	5	Yes	I don't combine	0	0
380	Female	35	30-39 y. o.	Yuzhnoe Butovo	South-Western Administrative Okrug	Yes	no change	1	0	0	0	0	0	0	0	0	0	Several times a week	0	More than 1 hour	0	0	4	Only own	1	1	0	0	0	0	0	0	8	99	1	4	1	1	3	6	on the road	Never	on a sidewalk	1	1	Yes	I don't combine	0	0
381	Female	18	18-29 y. o.	Novo-Peredelkino	Western Administrative Okrug	No	n.a.	n.a.	n.a.	n.a.	n.a.	n.a.	n.a.	n.a.	n.a.	n.a.	n.a.	n.a.	n.a.	n.a.	n.a.	n.a.	n.a.	n.a.	n.a.	n.a.	n.a.	n.a.	n.a.	n.a.	n.a.	n.a.	n.a.	n.a.	n.a.	n.a.	n.a.	n.a.	n.a.	n.a.	n.a.	n.a.	n.a.	n.a.	n.a.	n.a.	n.a.	n.a.	n.a.
382	Female	33	30-39 y. o.	Chertanovo Yuzhnoe	Southern Administrative Okrug	Yes	no change	1	0	0	0	0	0	0	0	0	0	Once a month and more seldom	3	More than 1 hour	0	0	6	Only rented	1	1	0	0	0	0	0	0	5	4	6	1	9	4	7	5	both variants allowed	Very seldom (1-2 times per ride)	On the road	1	5	Yes	I don't combine	0	0
383	Male	26	18-29 y. o.	Kryukovo	Zelenogradskiy Administrative Okrug	Yes	no change	1	1	1	1	1	1	1	0	0	0	Every day	0	More than 1 hour	More than 1 hour	More than 1 hour	4	Only own	1	0	0	0	0	0	0	0	8	4	1	1	99	5	4	4	both variants allowed	Not sure	0	1	4	No	I carry a bicycle with me in public transport	1	0
384	Female	32	30-39 y. o.	Cheremushki	South-Western Administrative Okrug	No	n.a.	n.a.	n.a.	n.a.	n.a.	n.a.	n.a.	n.a.	n.a.	n.a.	n.a.	n.a.	n.a.	n.a.	n.a.	n.a.	n.a.	n.a.	n.a.	n.a.	n.a.	n.a.	n.a.	n.a.	n.a.	n.a.	n.a.	n.a.	n.a.	n.a.	n.a.	n.a.	n.a.	n.a.	n.a.	n.a.	n.a.	n.a.	n.a.	n.a.	n.a.	n.a.	n.a.
385	Male	41	40-49 y. o.	Levoberezhny	Northern Administrative Okrug	Yes	no change	1	0	0	0	0	0	0	0	0	0	Once a week	0	More than 1 hour	0	0	7	Only own	1	1	0	0	0	0	0	0	7	5	4	1	7	3	5	6	on a sidewalk	Very seldom (1-2 times per ride)	On the road	5	6	Yes	I carry a bicycle with me in public transport	0	1
386	Male	40	40-49 y. o.	Khamovniki	Central Administrative Okrug	No	n.a.	n.a.	n.a.	n.a.	n.a.	n.a.	n.a.	n.a.	n.a.	n.a.	n.a.	n.a.	n.a.	n.a.	n.a.	n.a.	n.a.	n.a.	n.a.	n.a.	n.a.	n.a.	n.a.	n.a.	n.a.	n.a.	n.a.	n.a.	n.a.	n.a.	n.a.	n.a.	n.a.	n.a.	n.a.	n.a.	n.a.	n.a.	n.a.	n.a.	n.a.	n.a.	n.a.
387	Male	20	18-29 y. o.	Tyuply Stan	South-Western Administrative Okrug	Yes	More often	0	1	1	0	0	0	1	0	0	0	Every day	0	0	30 minutes – 1 hour	More than 1 hour	1	Only own	1	0	0	0	0	0	0	0	5	5	2	2	5	2	2	5	both variants allowed	Very seldom (1-2 times per ride)	On the road	1	1	No	I carry a bicycle with me in public transport	0	0
388	Male	45	40-49 y. o.	Mitino	North-Western Administrative Okrug	No	n.a.	n.a.	n.a.	n.a.	n.a.	n.a.	n.a.	n.a.	n.a.	n.a.	n.a.	n.a.	n.a.	n.a.	n.a.	n.a.	n.a.	n.a.	n.a.	n.a.	n.a.	n.a.	n.a.	n.a.	n.a.	n.a.	n.a.	n.a.	n.a.	n.a.	n.a.	n.a.	n.a.	n.a.	n.a.	n.a.	n.a.	n.a.	n.a.	n.a.	n.a.	n.a.	n.a.
389	Male	35	30-39 y. o.	Schukino	North-Western Administrative Okrug	Yes	More often	0	0	0	0	1	0	1	0	0	0	Several times a week	0	0	More than 1 hour	More than 1 hour	7	Only own	1	1	0	0	0	0	0	0	10	99	8	6	8	8	3	8	on the road	Very often (more than 6 times per ride)	0	3	6	Yes	I carry a bicycle with me in public transport	0	1
390	Male	28	18-29 y. o.	Tyuply Stan	South-Western Administrative Okrug	No	n.a.	n.a.	n.a.	n.a.	n.a.	n.a.	n.a.	n.a.	n.a.	n.a.	n.a.	n.a.	n.a.	n.a.	n.a.	n.a.	n.a.	n.a.	n.a.	n.a.	n.a.	n.a.	n.a.	n.a.	n.a.	n.a.	n.a.	n.a.	n.a.	n.a.	n.a.	n.a.	n.a.	n.a.	n.a.	n.a.	n.a.	n.a.	n.a.	n.a.	n.a.	n.a.	n.a.
391	Male	35	30-39 y. o.	Vykhino-Zhulebino	South-Eastern Administrative Okrug	No	n.a.	n.a.	n.a.	n.a.	n.a.	n.a.	n.a.	n.a.	n.a.	n.a.	n.a.	n.a.	n.a.	n.a.	n.a.	n.a.	n.a.	n.a.	n.a.	n.a.	n.a.	n.a.	n.a.	n.a.	n.a.	n.a.	n.a.	n.a.	n.a.	n.a.	n.a.	n.a.	n.a.	n.a.	n.a.	n.a.	n.a.	n.a.	n.a.	n.a.	n.a.	n.a.	n.a.
392	Male	33	30-39 y. o.	Nagatino-Sadovniki	Southern Administrative Okrug	No	n.a.	n.a.	n.a.	n.a.	n.a.	n.a.	n.a.	n.a.	n.a.	n.a.	n.a.	n.a.	n.a.	n.a.	n.a.	n.a.	n.a.	n.a.	n.a.	n.a.	n.a.	n.a.	n.a.	n.a.	n.a.	n.a.	n.a.	n.a.	n.a.	n.a.	n.a.	n.a.	n.a.	n.a.	n.a.	n.a.	n.a.	n.a.	n.a.	n.a.	n.a.	n.a.	n.a.
393	Female	24	18-29 y. o.	Obruchevskiy	South-Western Administrative Okrug	No	n.a.	n.a.	n.a.	n.a.	n.a.	n.a.	n.a.	n.a.	n.a.	n.a.	n.a.	n.a.	n.a.	n.a.	n.a.	n.a.	n.a.	n.a.	n.a.	n.a.	n.a.	n.a.	n.a.	n.a.	n.a.	n.a.	n.a.	n.a.	n.a.	n.a.	n.a.	n.a.	n.a.	n.a.	n.a.	n.a.	n.a.	n.a.	n.a.	n.a.	n.a.	n.a.	n.a.
394	Female	35	30-39 y. o.	Nizhegorodskiy	South-Eastern Administrative Okrug	Yes	no change	1	0	0	0	0	0	1	0	0	0	Every day	0	More than 1 hour	0	30 minutes – 1 hour	8	Both own and rented, depending on situation	1	0	0	0	0	0	0	0	8	7	3	3	8	8	3	7	on a sidewalk	Very seldom (1-2 times per ride)	On the road	8	8	Yes	I don't combine	0	0
395	Female	31	30-39 y. o.	Gagarinskiy	South-Western Administrative Okrug	Yes	More often	1	1	0	1	0	0	0	0	0	0	Several times a week	0	More than 1 hour	More than 1 hour	0	7	Only own	1	0	0	0	0	0	0	0	3	10	1	1	10	1	5	1	on a sidewalk	Never	on a sidewalk	1	5	Yes	I don't combine	0	0
396	Female	21	18-29 y. o.	Danilovskiy	Southern Administrative Okrug	Yes	More often	1	0	0	0	0	0	0	0	0	0	Several times a month	8	30 minutes – 1 hour	0	0	7	Only rented	1	0	0	0	0	0	0	0	8	8	9	8	10	9	9	10	on the road	Seldom (3-4 times per ride)	Both variants	7	7	Yes	I don't combine	0	0
397	Male	55	50-59 y. o.	Mitino	North-Western Administrative Okrug	No	n.a.	n.a.	n.a.	n.a.	n.a.	n.a.	n.a.	n.a.	n.a.	n.a.	n.a.	n.a.	n.a.	n.a.	n.a.	n.a.	n.a.	n.a.	n.a.	n.a.	n.a.	n.a.	n.a.	n.a.	n.a.	n.a.	n.a.	n.a.	n.a.	n.a.	n.a.	n.a.	n.a.	n.a.	n.a.	n.a.	n.a.	n.a.	n.a.	n.a.	n.a.	n.a.	n.a.
398	Female	41	40-49 y. o.	Ramenki	Western Administrative Okrug	Yes	More often	0	0	0	1	0	1	0	0	0	0	Once a week	0	0	15 - 30 minutes	0	7	Both own and rented, depending on situation	1	1	0	0	0	1	0	0	7	5	2	1	5	2	5	5	both variants allowed	Very seldom (1-2 times per ride)	On the road	5	1	No	I don't combine	0	0
399	Female	42	40-49 y. o.	Tverskoi	Central Administrative Okrug	Yes	no change	1	0	0	0	0	0	0	0	0	0	Several times a week	0	More than 1 hour	0	0	5	Only own	1	1	0	0	0	0	0	0	10	10	7	5	1	7	8	10	on the road	Seldom (3-4 times per ride)	Both variants	1	5	No	I carry a bicycle with me in public transport	1	0
400	Female	25	18-29 y. o.	Tsaritsyno	Southern Administrative Okrug	No	n.a.	n.a.	n.a.	n.a.	n.a.	n.a.	n.a.	n.a.	n.a.	n.a.	n.a.	n.a.	n.a.	n.a.	n.a.	n.a.	n.a.	n.a.	n.a.	n.a.	n.a.	n.a.	n.a.	n.a.	n.a.	n.a.	n.a.	n.a.	n.a.	n.a.	n.a.	n.a.	n.a.	n.a.	n.a.	n.a.	n.a.	n.a.	n.a.	n.a.	n.a.	n.a.	n.a.
401	Male	45	40-49 y. o.	Voikovskoe	Northern Administrative Okrug	Yes	no change	1	0	0	0	0	0	0	0	0	0	Every day	0	More than 1 hour	0	0	8	Only own	1	0	0	0	0	0	0	0	10	10	1	1	10	5	10	5	both variants allowed	Not sure	0	1	5	Yes	I don't combine	0	0
402	Male	43	40-49 y. o.	Savelovskiy	Northern Administrative Okrug	Yes	no change	0	1	0	0	0	0	1	0	0	0	Every day	0	0	More than 1 hour	More than 1 hour	1	Only own	0	1	0	0	0	0	0	0	5	3	9	2	9	8	5	6	on the road	Never	on a sidewalk	1	3	Yes	I don't combine	0	0
403	Female	28	18-29 y. o.	Nekrasovka	South-Eastern Administrative Okrug	No	n.a.	n.a.	n.a.	n.a.	n.a.	n.a.	n.a.	n.a.	n.a.	n.a.	n.a.	n.a.	n.a.	n.a.	n.a.	n.a.	n.a.	n.a.	n.a.	n.a.	n.a.	n.a.	n.a.	n.a.	n.a.	n.a.	n.a.	n.a.	n.a.	n.a.	n.a.	n.a.	n.a.	n.a.	n.a.	n.a.	n.a.	n.a.	n.a.	n.a.	n.a.	n.a.	n.a.
404	Male	27	18-29 y. o.	Yuzhnoe Butovo	South-Western Administrative Okrug	Yes	More often	1	0	0	0	0	0	0	0	0	0	Every day	0	More than 1 hour	0	0	10	Only own	1	0	0	0	0	0	0	0	10	10	10	99	10	99	10	10	on a sidewalk	Never	on a sidewalk	8	10	Yes	I carry a bicycle with me in public transport	0	0
405	Female	35	30-39 y. o.	Zapadnoe Degunino	Northern Administrative Okrug	No	n.a.	n.a.	n.a.	n.a.	n.a.	n.a.	n.a.	n.a.	n.a.	n.a.	n.a.	n.a.	n.a.	n.a.	n.a.	n.a.	n.a.	n.a.	n.a.	n.a.	n.a.	n.a.	n.a.	n.a.	n.a.	n.a.	n.a.	n.a.	n.a.	n.a.	n.a.	n.a.	n.a.	n.a.	n.a.	n.a.	n.a.	n.a.	n.a.	n.a.	n.a.	n.a.	n.a.
406	Female	27	18-29 y. o.	Nagatino-Sadovniki	Southern Administrative Okrug	Yes	no change	1	0	0	0	0	0	0	0	0	0	Once a month and more seldom	10	More than 1 hour	0	0	3	Only own	1	1	1	0	0	0	0	0	10	10	5	1	8	8	5	8	on a sidewalk	Never	on a sidewalk	5	5	Yes	I don't combine	0	0
407	Female	43	40-49 y. o.	Konkovo	South-Western Administrative Okrug	Yes	More often	1	0	0	0	0	0	0	0	0	0	Every day	0	30 minutes – 1 hour	0	0	9	Both own and rented, depending on situation	1	1	0	0	0	0	0	0	10	10	99	99	5	99	8	10	both variants allowed	Never	on a sidewalk	99	10	No	I use a bicycle to get to the public transport stations	0	0
408	Male	43	40-49 y. o.	Lyublino	South-Eastern Administrative Okrug	No	n.a.	n.a.	n.a.	n.a.	n.a.	n.a.	n.a.	n.a.	n.a.	n.a.	n.a.	n.a.	n.a.	n.a.	n.a.	n.a.	n.a.	n.a.	n.a.	n.a.	n.a.	n.a.	n.a.	n.a.	n.a.	n.a.	n.a.	n.a.	n.a.	n.a.	n.a.	n.a.	n.a.	n.a.	n.a.	n.a.	n.a.	n.a.	n.a.	n.a.	n.a.	n.a.	n.a.
409	Male	22	18-29 y. o.	Ramenki	Western Administrative Okrug	Yes	no change	1	0	0	0	0	0	0	0	0	0	Several times a week	0	30 minutes – 1 hour	0	0	9	Only own	1	0	0	0	0	0	0	0	8	10	6	5	8	7	8	8	both variants allowed	Quite often (5-6 times per ride)	Not sure	7	7	Yes	I use a bicycle to get to the public transport stations	0	0
410	Male	39	30-39 y. o.	Kuntsevo	Western Administrative Okrug	No	n.a.	n.a.	n.a.	n.a.	n.a.	n.a.	n.a.	n.a.	n.a.	n.a.	n.a.	n.a.	n.a.	n.a.	n.a.	n.a.	n.a.	n.a.	n.a.	n.a.	n.a.	n.a.	n.a.	n.a.	n.a.	n.a.	n.a.	n.a.	n.a.	n.a.	n.a.	n.a.	n.a.	n.a.	n.a.	n.a.	n.a.	n.a.	n.a.	n.a.	n.a.	n.a.	n.a.
411	Female	60	above 60 y. o.	Kuzminki	South-Eastern Administrative Okrug	Yes	more seldom	1	0	0	1	0	0	1	0	0	0	Several times a week	0	More than 1 hour	More than 1 hour	More than 1 hour	1	Only own	1	0	0	0	0	0	0	0	7	10	9	1	10	1	3	2	on a sidewalk	Very often (more than 6 times per ride)	0	99	1	Yes	I carry a bicycle with me in public transport	1	0
412	Female	26	18-29 y. o.	Lyublino	South-Eastern Administrative Okrug	Yes	More often	1	0	0	0	0	1	1	0	0	0	Every day	0	More than 1 hour	More than 1 hour	More than 1 hour	5	Only own	1	1	0	0	0	0	0	0	3	5	5	3	5	9	5	5	on the road	Quite often (5-6 times per ride)	Not sure	3	5	Yes	I don't combine	0	0
413	Male	31	30-39 y. o.	Biryulevo Vostochnoe	Southern Administrative Okrug	Yes	no change	0	0	0	0	0	0	1	0	0	0	Every day	0	0	0	More than 1 hour	7	Only own	1	1	0	0	0	0	0	0	10	9	6	6	7	8	5	8	both variants allowed	Never	on a sidewalk	4	7	No	I don't combine	0	0
414	Female	40	40-49 y. o.	Bibirevo	North-Eastern Administrative Okrug	Yes	no change	1	0	0	0	0	0	0	0	0	0	Several times a week	0	More than 1 hour	0	0	3	Only own	1	0	0	0	0	1	0	0	7	3	99	2	7	99	3	4	both variants allowed	Never	on a sidewalk	1	1	Yes	I don't combine	0	0
415	Female	47	40-49 y. o.	Orekhovo-Borisovo Severnoe	Southern Administrative Okrug	No	n.a.	n.a.	n.a.	n.a.	n.a.	n.a.	n.a.	n.a.	n.a.	n.a.	n.a.	n.a.	n.a.	n.a.	n.a.	n.a.	n.a.	n.a.	n.a.	n.a.	n.a.	n.a.	n.a.	n.a.	n.a.	n.a.	n.a.	n.a.	n.a.	n.a.	n.a.	n.a.	n.a.	n.a.	n.a.	n.a.	n.a.	n.a.	n.a.	n.a.	n.a.	n.a.	n.a.
416	Female	35	30-39 y. o.	Tsaritsyno	Southern Administrative Okrug	No	n.a.	n.a.	n.a.	n.a.	n.a.	n.a.	n.a.	n.a.	n.a.	n.a.	n.a.	n.a.	n.a.	n.a.	n.a.	n.a.	n.a.	n.a.	n.a.	n.a.	n.a.	n.a.	n.a.	n.a.	n.a.	n.a.	n.a.	n.a.	n.a.	n.a.	n.a.	n.a.	n.a.	n.a.	n.a.	n.a.	n.a.	n.a.	n.a.	n.a.	n.a.	n.a.	n.a.
417	Female	45	40-49 y. o.	Orekhovo-Borisovo Severnoe	Southern Administrative Okrug	No	n.a.	n.a.	n.a.	n.a.	n.a.	n.a.	n.a.	n.a.	n.a.	n.a.	n.a.	n.a.	n.a.	n.a.	n.a.	n.a.	n.a.	n.a.	n.a.	n.a.	n.a.	n.a.	n.a.	n.a.	n.a.	n.a.	n.a.	n.a.	n.a.	n.a.	n.a.	n.a.	n.a.	n.a.	n.a.	n.a.	n.a.	n.a.	n.a.	n.a.	n.a.	n.a.	n.a.
418	Male	26	18-29 y. o.	Chertanovo Yuzhnoe	Southern Administrative Okrug	Yes	no change	1	1	0	0	0	0	0	0	0	0	Once a week	0	More than 1 hour	15 - 30 minutes	0	5	Only own	1	1	0	1	0	0	0	0	6	8	6	4	7	6	5	7	on the road	Very seldom (1-2 times per ride)	On the road	4	9	Yes	I carry a bicycle with me in public transport	1	1
419	Female	45	40-49 y. o.	Nagornoe	Southern Administrative Okrug	No	n.a.	n.a.	n.a.	n.a.	n.a.	n.a.	n.a.	n.a.	n.a.	n.a.	n.a.	n.a.	n.a.	n.a.	n.a.	n.a.	n.a.	n.a.	n.a.	n.a.	n.a.	n.a.	n.a.	n.a.	n.a.	n.a.	n.a.	n.a.	n.a.	n.a.	n.a.	n.a.	n.a.	n.a.	n.a.	n.a.	n.a.	n.a.	n.a.	n.a.	n.a.	n.a.	n.a.
420	Female	50	50-59 y. o.	Vykhino-Zhulebino	South-Eastern Administrative Okrug	No	n.a.	n.a.	n.a.	n.a.	n.a.	n.a.	n.a.	n.a.	n.a.	n.a.	n.a.	n.a.	n.a.	n.a.	n.a.	n.a.	n.a.	n.a.	n.a.	n.a.	n.a.	n.a.	n.a.	n.a.	n.a.	n.a.	n.a.	n.a.	n.a.	n.a.	n.a.	n.a.	n.a.	n.a.	n.a.	n.a.	n.a.	n.a.	n.a.	n.a.	n.a.	n.a.	n.a.
421	Female	37	30-39 y. o.	Nekrasovka	South-Eastern Administrative Okrug	Yes	More often	1	0	0	0	0	1	0	0	0	0	Several times a week	0	More than 1 hour	Not sure	0	5	Only own	1	1	0	0	0	1	0	0	8	9	5	3	7	8	99	7	both variants allowed	Not sure	0	3	7	No	I carry a bicycle with me in public transport	0	0
422	Male	38	30-39 y. o.	Vostochny	Eastern Administrative Okrug	No	n.a.	n.a.	n.a.	n.a.	n.a.	n.a.	n.a.	n.a.	n.a.	n.a.	n.a.	n.a.	n.a.	n.a.	n.a.	n.a.	n.a.	n.a.	n.a.	n.a.	n.a.	n.a.	n.a.	n.a.	n.a.	n.a.	n.a.	n.a.	n.a.	n.a.	n.a.	n.a.	n.a.	n.a.	n.a.	n.a.	n.a.	n.a.	n.a.	n.a.	n.a.	n.a.	n.a.
423	Male	42	40-49 y. o.	Losinoostrovskiy	North-Eastern Administrative Okrug	No	n.a.	n.a.	n.a.	n.a.	n.a.	n.a.	n.a.	n.a.	n.a.	n.a.	n.a.	n.a.	n.a.	n.a.	n.a.	n.a.	n.a.	n.a.	n.a.	n.a.	n.a.	n.a.	n.a.	n.a.	n.a.	n.a.	n.a.	n.a.	n.a.	n.a.	n.a.	n.a.	n.a.	n.a.	n.a.	n.a.	n.a.	n.a.	n.a.	n.a.	n.a.	n.a.	n.a.
424	Female	42	40-49 y. o.	Novokosino	Eastern Administrative Okrug	No	n.a.	n.a.	n.a.	n.a.	n.a.	n.a.	n.a.	n.a.	n.a.	n.a.	n.a.	n.a.	n.a.	n.a.	n.a.	n.a.	n.a.	n.a.	n.a.	n.a.	n.a.	n.a.	n.a.	n.a.	n.a.	n.a.	n.a.	n.a.	n.a.	n.a.	n.a.	n.a.	n.a.	n.a.	n.a.	n.a.	n.a.	n.a.	n.a.	n.a.	n.a.	n.a.	n.a.
425	Female	33	30-39 y. o.	Otradnoe	North-Eastern Administrative Okrug	Yes	no change	1	0	0	0	0	0	0	0	0	0	Once a week	0	More than 1 hour	0	0	7	Both own and rented, depending on situation	1	1	1	0	1	0	0	0	7	6	5	3	10	8	8	8	both variants allowed	Never	on a sidewalk	5	5	Yes	I don't combine	0	0
426	Male	25	18-29 y. o.	Lomonosovskiy	South-Western Administrative Okrug	Yes	More often	1	0	0	0	0	0	0	0	0	0	Several times a month	10	More than 1 hour	0	0	10	Only own	1	0	0	0	0	0	0	0	8	5	2	8	9	5	10	6	on a sidewalk	Very seldom (1-2 times per ride)	On the road	10	2	No	I don't combine	0	0
427	Female	32	30-39 y. o.	Yuzhnoe Medvedkovo	North-Eastern Administrative Okrug	Yes	no change	1	0	0	0	0	0	0	0	0	0	Several times a week	0	More than 1 hour	0	0	8	Only own	1	1	0	0	0	0	0	0	8	9	9	7	9	9	3	9	on the road	Never	on a sidewalk	8	7	Yes	I don't combine	0	0
428	Male	20	18-29 y. o.	Lyublino	South-Eastern Administrative Okrug	No	n.a.	n.a.	n.a.	n.a.	n.a.	n.a.	n.a.	n.a.	n.a.	n.a.	n.a.	n.a.	n.a.	n.a.	n.a.	n.a.	n.a.	n.a.	n.a.	n.a.	n.a.	n.a.	n.a.	n.a.	n.a.	n.a.	n.a.	n.a.	n.a.	n.a.	n.a.	n.a.	n.a.	n.a.	n.a.	n.a.	n.a.	n.a.	n.a.	n.a.	n.a.	n.a.	n.a.
429	Male	50	50-59 y. o.	Strogino	North-Western Administrative Okrug	Yes	More often	1	0	0	0	0	0	0	0	0	0	Several times a week	0	More than 1 hour	0	0	8	Only own	1	0	0	0	0	0	0	0	99	99	99	99	99	99	5	99	Not sure	Never	on a sidewalk	5	10	Yes	I don't combine	0	0
430	Male	24	18-29 y. o.	Yuzhnoe Butovo	South-Western Administrative Okrug	Yes	More often	0	0	1	0	0	0	0	0	0	0	Several times a week	0	0	More than 1 hour	0	6	Only own	1	0	1	0	0	0	0	0	7	5	3	4	5	3	5	6	both variants allowed	Very seldom (1-2 times per ride)	On the road	7	6	Yes	I carry a bicycle with me in public transport	1	0
431	Male	28	18-29 y. o.	Kuzminki	South-Eastern Administrative Okrug	Yes	no change	1	0	0	0	0	0	1	0	0	0	Once a week	0	More than 1 hour	0	More than 1 hour	4	Only rented	1	0	0	0	0	1	0	0	4	4	2	1	4	1	5	4	both variants allowed	Very often (more than 6 times per ride)	0	1	2	Yes	I don't combine	0	0
432	Female	26	18-29 y. o.	Dmitrovskiy	Northern Administrative Okrug	Yes	More often	1	0	0	0	0	0	0	0	0	0	Several times a month	6	More than 1 hour	0	0	8	Only rented	0	1	0	0	0	0	0	0	7	10	1	1	9	6	5	7	on the road	Never	on a sidewalk	5	8	Yes	I don't combine	0	0
433	Male	39	30-39 y. o.	Sviblovo	North-Eastern Administrative Okrug	No	n.a.	n.a.	n.a.	n.a.	n.a.	n.a.	n.a.	n.a.	n.a.	n.a.	n.a.	n.a.	n.a.	n.a.	n.a.	n.a.	n.a.	n.a.	n.a.	n.a.	n.a.	n.a.	n.a.	n.a.	n.a.	n.a.	n.a.	n.a.	n.a.	n.a.	n.a.	n.a.	n.a.	n.a.	n.a.	n.a.	n.a.	n.a.	n.a.	n.a.	n.a.	n.a.	n.a.
434	Female	30	30-39 y. o.	Mosvorechie-Saburovo	Southern Administrative Okrug	Yes	more seldom	1	0	0	0	0	0	0	0	0	0	Once a month and more seldom	10	30 minutes – 1 hour	0	0	7	Both own and rented, depending on situation	0	1	0	0	0	0	0	0	5	7	1	1	8	5	4	6	on a sidewalk	Seldom (3-4 times per ride)	Both variants	3	5	No	I don't combine	0	0
435	Male	31	30-39 y. o.	Strogino	North-Western Administrative Okrug	No	n.a.	n.a.	n.a.	n.a.	n.a.	n.a.	n.a.	n.a.	n.a.	n.a.	n.a.	n.a.	n.a.	n.a.	n.a.	n.a.	n.a.	n.a.	n.a.	n.a.	n.a.	n.a.	n.a.	n.a.	n.a.	n.a.	n.a.	n.a.	n.a.	n.a.	n.a.	n.a.	n.a.	n.a.	n.a.	n.a.	n.a.	n.a.	n.a.	n.a.	n.a.	n.a.	n.a.
436	Male	39	30-39 y. o.	Ryazanskiy	South-Eastern Administrative Okrug	No	n.a.	n.a.	n.a.	n.a.	n.a.	n.a.	n.a.	n.a.	n.a.	n.a.	n.a.	n.a.	n.a.	n.a.	n.a.	n.a.	n.a.	n.a.	n.a.	n.a.	n.a.	n.a.	n.a.	n.a.	n.a.	n.a.	n.a.	n.a.	n.a.	n.a.	n.a.	n.a.	n.a.	n.a.	n.a.	n.a.	n.a.	n.a.	n.a.	n.a.	n.a.	n.a.	n.a.
437	Male	27	18-29 y. o.	Altufievskiy	North-Eastern Administrative Okrug	Yes	no change	1	0	0	0	0	0	0	0	0	0	Once a week	0	More than 1 hour	0	0	6	Both own and rented, depending on situation	1	1	1	0	0	0	0	0	8	4	5	2	8	5	6	8	both variants allowed	Not sure	0	1	4	Yes	I don't combine	0	0
438	Male	48	40-49 y. o.	Cheremushki	South-Western Administrative Okrug	No	n.a.	n.a.	n.a.	n.a.	n.a.	n.a.	n.a.	n.a.	n.a.	n.a.	n.a.	n.a.	n.a.	n.a.	n.a.	n.a.	n.a.	n.a.	n.a.	n.a.	n.a.	n.a.	n.a.	n.a.	n.a.	n.a.	n.a.	n.a.	n.a.	n.a.	n.a.	n.a.	n.a.	n.a.	n.a.	n.a.	n.a.	n.a.	n.a.	n.a.	n.a.	n.a.	n.a.
439	Male	35	30-39 y. o.	Vykhino-Zhulebino	South-Eastern Administrative Okrug	No	n.a.	n.a.	n.a.	n.a.	n.a.	n.a.	n.a.	n.a.	n.a.	n.a.	n.a.	n.a.	n.a.	n.a.	n.a.	n.a.	n.a.	n.a.	n.a.	n.a.	n.a.	n.a.	n.a.	n.a.	n.a.	n.a.	n.a.	n.a.	n.a.	n.a.	n.a.	n.a.	n.a.	n.a.	n.a.	n.a.	n.a.	n.a.	n.a.	n.a.	n.a.	n.a.	n.a.
440	Female	27	18-29 y. o.	Golyanovo	Eastern Administrative Okrug	No	n.a.	n.a.	n.a.	n.a.	n.a.	n.a.	n.a.	n.a.	n.a.	n.a.	n.a.	n.a.	n.a.	n.a.	n.a.	n.a.	n.a.	n.a.	n.a.	n.a.	n.a.	n.a.	n.a.	n.a.	n.a.	n.a.	n.a.	n.a.	n.a.	n.a.	n.a.	n.a.	n.a.	n.a.	n.a.	n.a.	n.a.	n.a.	n.a.	n.a.	n.a.	n.a.	n.a.
441	Female	67	above 60 y. o.	Ochakovo-Matveevskoe	Western Administrative Okrug	No	n.a.	n.a.	n.a.	n.a.	n.a.	n.a.	n.a.	n.a.	n.a.	n.a.	n.a.	n.a.	n.a.	n.a.	n.a.	n.a.	n.a.	n.a.	n.a.	n.a.	n.a.	n.a.	n.a.	n.a.	n.a.	n.a.	n.a.	n.a.	n.a.	n.a.	n.a.	n.a.	n.a.	n.a.	n.a.	n.a.	n.a.	n.a.	n.a.	n.a.	n.a.	n.a.	n.a.
442	Female	45	40-49 y. o.	Begovoy	Northern Administrative Okrug	No	n.a.	n.a.	n.a.	n.a.	n.a.	n.a.	n.a.	n.a.	n.a.	n.a.	n.a.	n.a.	n.a.	n.a.	n.a.	n.a.	n.a.	n.a.	n.a.	n.a.	n.a.	n.a.	n.a.	n.a.	n.a.	n.a.	n.a.	n.a.	n.a.	n.a.	n.a.	n.a.	n.a.	n.a.	n.a.	n.a.	n.a.	n.a.	n.a.	n.a.	n.a.	n.a.	n.a.
443	Male	21	18-29 y. o.	Maryina Roscha	North-Eastern Administrative Okrug	Yes	More often	1	0	0	0	0	0	0	0	0	0	Once a week	0	15 - 30 minutes	0	0	5	Both own and rented, depending on situation	1	0	0	0	0	1	0	0	8	10	8	3	9	7	10	8	both variants allowed	Not sure	0	3	5	Yes	I don't combine	0	0
444	Male	26	18-29 y. o.	Izmailovo	Eastern Administrative Okrug	Yes	no change	1	0	0	0	0	1	1	0	0	0	Several times a week	0	More than 1 hour	More than 1 hour	30 minutes – 1 hour	9	Only own	0	1	0	0	0	0	0	0	10	10	9	7	99	99	9	7	both variants allowed	Never	on a sidewalk	7	10	Yes	I carry a bicycle with me in public transport	0	1
445	Female	23	18-29 y. o.	Kuntsevo	Western Administrative Okrug	Yes	no change	1	0	0	0	0	0	0	0	0	0	Several times a week	0	More than 1 hour	0	0	5	Only own	1	0	0	0	0	0	0	0	7	9	7	5	8	7	8	8	on the road	Seldom (3-4 times per ride)	Both variants	3	9	Yes	I carry a bicycle with me in public transport	1	0
446	Female	50	50-59 y. o.	Zyablikovo	Southern Administrative Okrug	Yes	More often	1	0	0	0	0	0	0	0	0	0	Every day	0	More than 1 hour	0	0	10	Only own	1	0	0	0	0	0	0	0	10	10	99	99	10	99	1	1	on a sidewalk	Never	on a sidewalk	1	10	No	I carry a bicycle with me in public transport	1	0
447	Female	31	30-39 y. o.	Gagarinskiy	South-Western Administrative Okrug	Yes	more seldom	1	0	0	0	0	0	0	0	0	0	Several times a month	1	More than 1 hour	0	0	99	Both own and rented, depending on situation	1	1	0	0	0	0	0	0	8	5	99	1	3	99	3	8	on the road	Never	on a sidewalk	8	5	Yes	I don't combine	0	0
448	Female	63	above 60 y. o.	Lyublino	South-Eastern Administrative Okrug	No	n.a.	n.a.	n.a.	n.a.	n.a.	n.a.	n.a.	n.a.	n.a.	n.a.	n.a.	n.a.	n.a.	n.a.	n.a.	n.a.	n.a.	n.a.	n.a.	n.a.	n.a.	n.a.	n.a.	n.a.	n.a.	n.a.	n.a.	n.a.	n.a.	n.a.	n.a.	n.a.	n.a.	n.a.	n.a.	n.a.	n.a.	n.a.	n.a.	n.a.	n.a.	n.a.	n.a.
449	Male	29	18-29 y. o.	Maryino	South-Eastern Administrative Okrug	Yes	no change	1	0	0	0	0	0	0	0	0	0	Once a month and more seldom	1	30 minutes – 1 hour	0	0	2	Both own and rented, depending on situation	0	1	0	0	1	0	0	0	5	1	1	1	1	1	10	10	on a sidewalk	Never	on a sidewalk	10	10	No	I don't combine	0	0
450	Female	22	18-29 y. o.	Krasnoselskiy	Central Administrative Okrug	No	n.a.	n.a.	n.a.	n.a.	n.a.	n.a.	n.a.	n.a.	n.a.	n.a.	n.a.	n.a.	n.a.	n.a.	n.a.	n.a.	n.a.	n.a.	n.a.	n.a.	n.a.	n.a.	n.a.	n.a.	n.a.	n.a.	n.a.	n.a.	n.a.	n.a.	n.a.	n.a.	n.a.	n.a.	n.a.	n.a.	n.a.	n.a.	n.a.	n.a.	n.a.	n.a.	n.a.
451	Male	44	40-49 y. o.	Basmanny	Central Administrative Okrug	No	n.a.	n.a.	n.a.	n.a.	n.a.	n.a.	n.a.	n.a.	n.a.	n.a.	n.a.	n.a.	n.a.	n.a.	n.a.	n.a.	n.a.	n.a.	n.a.	n.a.	n.a.	n.a.	n.a.	n.a.	n.a.	n.a.	n.a.	n.a.	n.a.	n.a.	n.a.	n.a.	n.a.	n.a.	n.a.	n.a.	n.a.	n.a.	n.a.	n.a.	n.a.	n.a.	n.a.
452	Male	22	18-29 y. o.	Yasenevo	South-Western Administrative Okrug	Yes	Not sure	1	0	0	0	0	0	0	0	0	0	Several times a week	0	More than 1 hour	0	0	5	Only own	1	0	0	0	0	0	0	0	10	10	8	8	10	10	10	8	both variants allowed	Not sure	0	5	7	Yes	I don't combine	0	0
453	Male	62	above 60 y. o.	Filevsliy Park	Western Administrative Okrug	Yes	More often	1	0	0	1	1	0	0	0	0	0	Every day	0	More than 1 hour	More than 1 hour	0	7	Only own	1	1	0	0	0	0	0	0	10	5	8	5	5	7	5	8	on the road	Not sure	0	2	5	Yes	I carry a bicycle with me in public transport	0	1
454	Male	29	18-29 y. o.	Zapadnoe Degunino	Northern Administrative Okrug	No	n.a.	n.a.	n.a.	n.a.	n.a.	n.a.	n.a.	n.a.	n.a.	n.a.	n.a.	n.a.	n.a.	n.a.	n.a.	n.a.	n.a.	n.a.	n.a.	n.a.	n.a.	n.a.	n.a.	n.a.	n.a.	n.a.	n.a.	n.a.	n.a.	n.a.	n.a.	n.a.	n.a.	n.a.	n.a.	n.a.	n.a.	n.a.	n.a.	n.a.	n.a.	n.a.	n.a.
455	Male	53	50-59 y. o.	Dmitrovskiy	Northern Administrative Okrug	No	n.a.	n.a.	n.a.	n.a.	n.a.	n.a.	n.a.	n.a.	n.a.	n.a.	n.a.	n.a.	n.a.	n.a.	n.a.	n.a.	n.a.	n.a.	n.a.	n.a.	n.a.	n.a.	n.a.	n.a.	n.a.	n.a.	n.a.	n.a.	n.a.	n.a.	n.a.	n.a.	n.a.	n.a.	n.a.	n.a.	n.a.	n.a.	n.a.	n.a.	n.a.	n.a.	n.a.
456	Male	31	30-39 y. o.	Basmanny	Central Administrative Okrug	No	n.a.	n.a.	n.a.	n.a.	n.a.	n.a.	n.a.	n.a.	n.a.	n.a.	n.a.	n.a.	n.a.	n.a.	n.a.	n.a.	n.a.	n.a.	n.a.	n.a.	n.a.	n.a.	n.a.	n.a.	n.a.	n.a.	n.a.	n.a.	n.a.	n.a.	n.a.	n.a.	n.a.	n.a.	n.a.	n.a.	n.a.	n.a.	n.a.	n.a.	n.a.	n.a.	n.a.
457	Female	22	18-29 y. o.	Mozhaiskiy	Western Administrative Okrug	Yes	no change	1	0	0	0	0	0	1	0	0	0	Several times a month	6	More than 1 hour	0	30 minutes – 1 hour	8	Both own and rented, depending on situation	1	1	1	0	0	0	0	0	7	7	6	4	8	5	6	4	both variants allowed	Quite often (5-6 times per ride)	Not sure	5	6	Yes	I don't combine	0	0
458	Male	29	18-29 y. o.	Kryukovo	Zelenogradskiy Administrative Okrug	Yes	no change	0	1	0	0	0	0	0	0	0	0	Every day	0	0	15 - 30 minutes	0	5	Only own	1	0	0	0	0	0	0	0	6	6	3	2	6	3	5	7	on the road	Very seldom (1-2 times per ride)	On the road	3	6	Yes	I don't combine	0	0
459	Female	32	30-39 y. o.	Bibirevo	North-Eastern Administrative Okrug	No	n.a.	n.a.	n.a.	n.a.	n.a.	n.a.	n.a.	n.a.	n.a.	n.a.	n.a.	n.a.	n.a.	n.a.	n.a.	n.a.	n.a.	n.a.	n.a.	n.a.	n.a.	n.a.	n.a.	n.a.	n.a.	n.a.	n.a.	n.a.	n.a.	n.a.	n.a.	n.a.	n.a.	n.a.	n.a.	n.a.	n.a.	n.a.	n.a.	n.a.	n.a.	n.a.	n.a.
460	Female	30	30-39 y. o.	Tsaritsyno	Southern Administrative Okrug	Yes	More often	1	0	0	0	0	0	0	0	0	0	Once a week	0	More than 1 hour	0	0	3	Only own	1	0	0	0	0	0	0	0	8	7	1	1	10	1	5	3	on a sidewalk	Never	on a sidewalk	3	3	Yes	I carry a bicycle with me in public transport	1	0
461	Male	30	30-39 y. o.	Kuntsevo	Western Administrative Okrug	No	n.a.	n.a.	n.a.	n.a.	n.a.	n.a.	n.a.	n.a.	n.a.	n.a.	n.a.	n.a.	n.a.	n.a.	n.a.	n.a.	n.a.	n.a.	n.a.	n.a.	n.a.	n.a.	n.a.	n.a.	n.a.	n.a.	n.a.	n.a.	n.a.	n.a.	n.a.	n.a.	n.a.	n.a.	n.a.	n.a.	n.a.	n.a.	n.a.	n.a.	n.a.	n.a.	n.a.
462	Male	48	40-49 y. o.	Ryazanskiy	South-Eastern Administrative Okrug	No	n.a.	n.a.	n.a.	n.a.	n.a.	n.a.	n.a.	n.a.	n.a.	n.a.	n.a.	n.a.	n.a.	n.a.	n.a.	n.a.	n.a.	n.a.	n.a.	n.a.	n.a.	n.a.	n.a.	n.a.	n.a.	n.a.	n.a.	n.a.	n.a.	n.a.	n.a.	n.a.	n.a.	n.a.	n.a.	n.a.	n.a.	n.a.	n.a.	n.a.	n.a.	n.a.	n.a.
463	Male	22	18-29 y. o.	Strogino	North-Western Administrative Okrug	No	n.a.	n.a.	n.a.	n.a.	n.a.	n.a.	n.a.	n.a.	n.a.	n.a.	n.a.	n.a.	n.a.	n.a.	n.a.	n.a.	n.a.	n.a.	n.a.	n.a.	n.a.	n.a.	n.a.	n.a.	n.a.	n.a.	n.a.	n.a.	n.a.	n.a.	n.a.	n.a.	n.a.	n.a.	n.a.	n.a.	n.a.	n.a.	n.a.	n.a.	n.a.	n.a.	n.a.
464	Male	38	30-39 y. o.	Konkovo	South-Western Administrative Okrug	No	n.a.	n.a.	n.a.	n.a.	n.a.	n.a.	n.a.	n.a.	n.a.	n.a.	n.a.	n.a.	n.a.	n.a.	n.a.	n.a.	n.a.	n.a.	n.a.	n.a.	n.a.	n.a.	n.a.	n.a.	n.a.	n.a.	n.a.	n.a.	n.a.	n.a.	n.a.	n.a.	n.a.	n.a.	n.a.	n.a.	n.a.	n.a.	n.a.	n.a.	n.a.	n.a.	n.a.
465	Male	33	30-39 y. o.	Kryukovo	Zelenogradskiy Administrative Okrug	Yes	no change	1	0	0	0	0	0	0	0	0	0	Several times a week	0	More than 1 hour	0	0	6	Only own	1	0	0	0	0	0	0	0	9	10	3	3	8	9	7	8	on the road	Very seldom (1-2 times per ride)	On the road	3	2	Yes	I carry a bicycle with me in public transport	0	0
466	Female	40	40-49 y. o.	Chertanovo Yuzhnoe	Southern Administrative Okrug	Yes	More often	1	0	0	0	0	0	1	0	0	0	Several times a week	0	15 - 30 minutes	0	30 minutes – 1 hour	3	Only own	0	1	0	0	0	0	0	0	6	8	99	99	6	99	6	6	on the road	Never	on a sidewalk	2	5	Yes	I don't combine	0	0
467	Male	36	30-39 y. o.	Gagarinskiy	South-Western Administrative Okrug	No	n.a.	n.a.	n.a.	n.a.	n.a.	n.a.	n.a.	n.a.	n.a.	n.a.	n.a.	n.a.	n.a.	n.a.	n.a.	n.a.	n.a.	n.a.	n.a.	n.a.	n.a.	n.a.	n.a.	n.a.	n.a.	n.a.	n.a.	n.a.	n.a.	n.a.	n.a.	n.a.	n.a.	n.a.	n.a.	n.a.	n.a.	n.a.	n.a.	n.a.	n.a.	n.a.	n.a.
468	Male	28	18-29 y. o.	Lefortovo	South-Eastern Administrative Okrug	Yes	no change	1	0	0	0	0	0	1	0	0	0	Several times a month	2	More than 1 hour	0	More than 1 hour	4	Only own	0	1	0	0	0	0	0	0	8	2	5	2	10	6	5	7	on the road	Very seldom (1-2 times per ride)	On the road	1	1	Yes	I don't combine	0	0
469	Male	26	18-29 y. o.	Sokolninki	Eastern Administrative Okrug	Yes	no change	1	1	0	1	1	1	1	0	0	0	Every day	0	More than 1 hour	30 minutes – 1 hour	More than 1 hour	1	Only own	0	0	0	0	0	1	0	0	3	1	7	5	3	3	1	1	both variants allowed	Very seldom (1-2 times per ride)	On the road	2	3	Yes	I carry a bicycle with me in public transport	1	1
470	Male	42	40-49 y. o.	Vykhino-Zhulebino	South-Eastern Administrative Okrug	No	n.a.	n.a.	n.a.	n.a.	n.a.	n.a.	n.a.	n.a.	n.a.	n.a.	n.a.	n.a.	n.a.	n.a.	n.a.	n.a.	n.a.	n.a.	n.a.	n.a.	n.a.	n.a.	n.a.	n.a.	n.a.	n.a.	n.a.	n.a.	n.a.	n.a.	n.a.	n.a.	n.a.	n.a.	n.a.	n.a.	n.a.	n.a.	n.a.	n.a.	n.a.	n.a.	n.a.
471	Male	55	50-59 y. o.	Vostochnoe Izmailovo	Eastern Administrative Okrug	No	n.a.	n.a.	n.a.	n.a.	n.a.	n.a.	n.a.	n.a.	n.a.	n.a.	n.a.	n.a.	n.a.	n.a.	n.a.	n.a.	n.a.	n.a.	n.a.	n.a.	n.a.	n.a.	n.a.	n.a.	n.a.	n.a.	n.a.	n.a.	n.a.	n.a.	n.a.	n.a.	n.a.	n.a.	n.a.	n.a.	n.a.	n.a.	n.a.	n.a.	n.a.	n.a.	n.a.
472	Male	31	30-39 y. o.	Danilovskiy	Southern Administrative Okrug	Yes	More often	0	1	0	0	0	1	1	0	0	0	Several times a week	0	0	15 - 30 minutes	15 - 30 minutes	8	Only own	0	0	1	0	1	0	0	0	8	9	7	5	8	8	5	7	both variants allowed	Very often (more than 6 times per ride)	0	6	6	No	I don't combine	0	0
473	Male	42	40-49 y. o.	Bibirevo	North-Eastern Administrative Okrug	No	n.a.	n.a.	n.a.	n.a.	n.a.	n.a.	n.a.	n.a.	n.a.	n.a.	n.a.	n.a.	n.a.	n.a.	n.a.	n.a.	n.a.	n.a.	n.a.	n.a.	n.a.	n.a.	n.a.	n.a.	n.a.	n.a.	n.a.	n.a.	n.a.	n.a.	n.a.	n.a.	n.a.	n.a.	n.a.	n.a.	n.a.	n.a.	n.a.	n.a.	n.a.	n.a.	n.a.
474	Male	65	above 60 y. o.	Gagarinskiy	South-Western Administrative Okrug	No	n.a.	n.a.	n.a.	n.a.	n.a.	n.a.	n.a.	n.a.	n.a.	n.a.	n.a.	n.a.	n.a.	n.a.	n.a.	n.a.	n.a.	n.a.	n.a.	n.a.	n.a.	n.a.	n.a.	n.a.	n.a.	n.a.	n.a.	n.a.	n.a.	n.a.	n.a.	n.a.	n.a.	n.a.	n.a.	n.a.	n.a.	n.a.	n.a.	n.a.	n.a.	n.a.	n.a.
475	Female	24	18-29 y. o.	Sviblovo	North-Eastern Administrative Okrug	Yes	more seldom	1	0	0	0	0	0	0	0	0	0	Once a month and more seldom	6	More than 1 hour	0	0	8	Only rented	1	0	0	0	0	0	0	0	8	10	1	1	99	6	3	4	on a sidewalk	Very often (more than 6 times per ride)	0	6	3	Yes	I don't combine	0	0
476	Male	56	50-59 y. o.	Danilovskiy	Southern Administrative Okrug	Yes	no change	0	1	0	0	0	0	0	0	0	0	Several times a week	0	0	30 minutes – 1 hour	0	99	Only own	1	1	0	0	0	0	0	0	10	10	8	4	5	99	9	9	both variants allowed	Never	on a sidewalk	3	7	No	I use a bicycle to get to the public transport stations	0	0
477	Male	36	30-39 y. o.	Novokosino	Eastern Administrative Okrug	No	n.a.	n.a.	n.a.	n.a.	n.a.	n.a.	n.a.	n.a.	n.a.	n.a.	n.a.	n.a.	n.a.	n.a.	n.a.	n.a.	n.a.	n.a.	n.a.	n.a.	n.a.	n.a.	n.a.	n.a.	n.a.	n.a.	n.a.	n.a.	n.a.	n.a.	n.a.	n.a.	n.a.	n.a.	n.a.	n.a.	n.a.	n.a.	n.a.	n.a.	n.a.	n.a.	n.a.
478	Male	64	above 60 y. o.	Maryina Roscha	North-Eastern Administrative Okrug	No	n.a.	n.a.	n.a.	n.a.	n.a.	n.a.	n.a.	n.a.	n.a.	n.a.	n.a.	n.a.	n.a.	n.a.	n.a.	n.a.	n.a.	n.a.	n.a.	n.a.	n.a.	n.a.	n.a.	n.a.	n.a.	n.a.	n.a.	n.a.	n.a.	n.a.	n.a.	n.a.	n.a.	n.a.	n.a.	n.a.	n.a.	n.a.	n.a.	n.a.	n.a.	n.a.	n.a.
479	Male	24	18-29 y. o.	Izmailovo	Eastern Administrative Okrug	Yes	More often	1	1	1	1	1	1	1	0	0	0	Several times a week	0	30 minutes – 1 hour	30 minutes – 1 hour	More than 1 hour	6	Only own	1	0	0	0	0	1	0	0	8	6	6	4	9	8	6	7	both variants allowed	Quite often (5-6 times per ride)	Not sure	5	6	Yes	I don't combine	0	0
480	Male	24	18-29 y. o.	Butyrskiy	North-Eastern Administrative Okrug	Yes	More often	1	0	0	0	0	0	1	0	0	0	Several times a week	0	More than 1 hour	0	More than 1 hour	8	Only own	1	1	1	0	0	0	0	0	8	10	6	5	8	7	8	8	both variants allowed	Very often (more than 6 times per ride)	0	7	9	Yes	I use a bicycle to get to the public transport stations	0	0
481	Female	27	18-29 y. o.	Biryulevo Zapadnoe	Southern Administrative Okrug	Yes	more seldom	1	0	0	0	0	0	0	0	0	0	Several times a month	3	More than 1 hour	0	0	1	Only own	0	1	0	0	0	0	0	0	4	10	9	1	4	99	1	1	on the road	Very seldom (1-2 times per ride)	On the road	1	9	Yes	I don't combine	0	0
482	Female	32	30-39 y. o.	Basmanny	Central Administrative Okrug	Yes	More often	0	0	0	0	0	0	1	0	0	0	Several times a week	0	0	0	More than 1 hour	1	Only own	0	1	0	0	0	0	0	0	1	1	1	1	3	1	1	2	both variants allowed	Very often (more than 6 times per ride)	0	1	1	Yes	I don't combine	0	0
483	Male	46	40-49 y. o.	Maryino	South-Eastern Administrative Okrug	No	n.a.	n.a.	n.a.	n.a.	n.a.	n.a.	n.a.	n.a.	n.a.	n.a.	n.a.	n.a.	n.a.	n.a.	n.a.	n.a.	n.a.	n.a.	n.a.	n.a.	n.a.	n.a.	n.a.	n.a.	n.a.	n.a.	n.a.	n.a.	n.a.	n.a.	n.a.	n.a.	n.a.	n.a.	n.a.	n.a.	n.a.	n.a.	n.a.	n.a.	n.a.	n.a.	n.a.
484	Male	49	40-49 y. o.	Taganskiy	Central Administrative Okrug	Yes	no change	1	1	0	1	1	0	0	0	0	0	Every day	0	More than 1 hour	15 - 30 minutes	0	3	Only own	1	0	0	0	0	1	0	0	8	3	2	8	10	9	2	4	on the road	Very often (more than 6 times per ride)	0	3	3	Yes	I don't combine	0	0
485	Male	77	above 60 y. o.	Tekstilschiki	South-Eastern Administrative Okrug	No	n.a.	n.a.	n.a.	n.a.	n.a.	n.a.	n.a.	n.a.	n.a.	n.a.	n.a.	n.a.	n.a.	n.a.	n.a.	n.a.	n.a.	n.a.	n.a.	n.a.	n.a.	n.a.	n.a.	n.a.	n.a.	n.a.	n.a.	n.a.	n.a.	n.a.	n.a.	n.a.	n.a.	n.a.	n.a.	n.a.	n.a.	n.a.	n.a.	n.a.	n.a.	n.a.	n.a.
486	Female	42	40-49 y. o.	Pechatniki	South-Eastern Administrative Okrug	No	n.a.	n.a.	n.a.	n.a.	n.a.	n.a.	n.a.	n.a.	n.a.	n.a.	n.a.	n.a.	n.a.	n.a.	n.a.	n.a.	n.a.	n.a.	n.a.	n.a.	n.a.	n.a.	n.a.	n.a.	n.a.	n.a.	n.a.	n.a.	n.a.	n.a.	n.a.	n.a.	n.a.	n.a.	n.a.	n.a.	n.a.	n.a.	n.a.	n.a.	n.a.	n.a.	n.a.
487	Male	23	18-29 y. o.	Bogorodskoe	Eastern Administrative Okrug	Yes	no change	1	1	0	0	0	0	0	0	0	0	Several times a week	0	More than 1 hour	15 - 30 minutes	0	1	Only own	1	0	1	0	0	0	0	0	6	6	2	1	99	2	5	5	both variants allowed	Very often (more than 6 times per ride)	0	1	3	Yes	I don't combine	0	0
488	Female	50	50-59 y. o.	Yuzhnoe Medvedkovo	North-Eastern Administrative Okrug	Yes	More often	1	0	0	0	0	0	0	0	0	0	Once a week	0	More than 1 hour	0	0	7	Only own	1	1	0	0	0	0	0	0	5	8	8	1	10	8	8	10	on the road	Seldom (3-4 times per ride)	Both variants	4	8	Yes	I carry a bicycle with me in public transport	1	1
489	Male	29	18-29 y. o.	Nagornoe	Southern Administrative Okrug	Yes	More often	1	0	0	0	0	0	0	0	0	0	Once a week	0	More than 1 hour	0	0	1	Only own	1	0	0	0	0	0	0	0	5	5	1	1	5	1	1	1	on the road	Very often (more than 6 times per ride)	0	1	1	Yes	I use a bicycle to get to the public transport stations	0	0
490	Female	48	40-49 y. o.	Khoroshevo-Mnevniki	North-Western Administrative Okrug	No	n.a.	n.a.	n.a.	n.a.	n.a.	n.a.	n.a.	n.a.	n.a.	n.a.	n.a.	n.a.	n.a.	n.a.	n.a.	n.a.	n.a.	n.a.	n.a.	n.a.	n.a.	n.a.	n.a.	n.a.	n.a.	n.a.	n.a.	n.a.	n.a.	n.a.	n.a.	n.a.	n.a.	n.a.	n.a.	n.a.	n.a.	n.a.	n.a.	n.a.	n.a.	n.a.	n.a.
491	Female	34	30-39 y. o.	Solntsevo	Western Administrative Okrug	Yes	no change	1	0	0	0	0	0	0	0	0	0	Several times a month	4	More than 1 hour	0	0	3	Only own	0	1	0	0	0	0	0	0	8	9	4	1	99	6	99	4	both variants allowed	Never	on a sidewalk	2	3	Yes	I don't combine	0	0
492	Male	28	18-29 y. o.	Bibirevo	North-Eastern Administrative Okrug	Yes	More often	1	1	0	1	1	1	1	0	0	0	Every day	0	More than 1 hour	More than 1 hour	More than 1 hour	6	Only own	1	0	0	0	0	0	0	0	10	5	7	1	7	10	5	7	on a sidewalk	Very often (more than 6 times per ride)	0	4	7	No	I carry a bicycle with me in public transport	1	0
493	Female	44	40-49 y. o.	Alekseevskiy	North-Eastern Administrative Okrug	Yes	no change	1	0	0	0	0	0	1	0	0	0	Once a week	0	More than 1 hour	0	More than 1 hour	3	Both own and rented, depending on situation	1	0	0	0	0	0	0	0	10	9	1	1	99	99	99	6	both variants allowed	Not sure	0	1	3	No	I carry a bicycle with me in public transport	0	0
494	Female	41	40-49 y. o.	Golyanovo	Eastern Administrative Okrug	No	n.a.	n.a.	n.a.	n.a.	n.a.	n.a.	n.a.	n.a.	n.a.	n.a.	n.a.	n.a.	n.a.	n.a.	n.a.	n.a.	n.a.	n.a.	n.a.	n.a.	n.a.	n.a.	n.a.	n.a.	n.a.	n.a.	n.a.	n.a.	n.a.	n.a.	n.a.	n.a.	n.a.	n.a.	n.a.	n.a.	n.a.	n.a.	n.a.	n.a.	n.a.	n.a.	n.a.
495	Male	27	18-29 y. o.	Beskudnikovskiy	Northern Administrative Okrug	Yes	more seldom	1	0	0	0	0	0	0	0	0	0	Several times a week	0	More than 1 hour	0	0	10	Only own	0	0	0	0	1	0	0	0	1	10	1	2	10	10	1	6	on the road	Never	on a sidewalk	5	5	Yes	I don't combine	0	0
496	Male	24	18-29 y. o.	Meschanskiy	Central Administrative Okrug	Yes	More often	0	0	0	0	0	1	1	0	0	0	Several times a week	0	0	15 - 30 minutes	More than 1 hour	1	Only own	1	1	1	0	0	0	0	0	10	10	7	6	9	5	99	8	both variants allowed	Very seldom (1-2 times per ride)	On the road	99	5	Yes	I carry a bicycle with me in public transport	0	0
497	Male	29	18-29 y. o.	Taganskiy	Central Administrative Okrug	Yes	More often	1	1	1	1	0	1	1	0	0	0	Every day	0	More than 1 hour	15 - 30 minutes	More than 1 hour	10	Only own	1	1	0	0	0	0	0	0	10	10	7	7	10	9	10	10	both variants allowed	Quite often (5-6 times per ride)	Not sure	5	7	Yes	I don't combine	0	0
498	Male	40	40-49 y. o.	Khoroshevo-Mnevniki	North-Western Administrative Okrug	No	n.a.	n.a.	n.a.	n.a.	n.a.	n.a.	n.a.	n.a.	n.a.	n.a.	n.a.	n.a.	n.a.	n.a.	n.a.	n.a.	n.a.	n.a.	n.a.	n.a.	n.a.	n.a.	n.a.	n.a.	n.a.	n.a.	n.a.	n.a.	n.a.	n.a.	n.a.	n.a.	n.a.	n.a.	n.a.	n.a.	n.a.	n.a.	n.a.	n.a.	n.a.	n.a.	n.a.
499	Female	55	50-59 y. o.	Vykhino-Zhulebino	South-Eastern Administrative Okrug	No	n.a.	n.a.	n.a.	n.a.	n.a.	n.a.	n.a.	n.a.	n.a.	n.a.	n.a.	n.a.	n.a.	n.a.	n.a.	n.a.	n.a.	n.a.	n.a.	n.a.	n.a.	n.a.	n.a.	n.a.	n.a.	n.a.	n.a.	n.a.	n.a.	n.a.	n.a.	n.a.	n.a.	n.a.	n.a.	n.a.	n.a.	n.a.	n.a.	n.a.	n.a.	n.a.	n.a.
500	Male	42	40-49 y. o.	Brateevo	Southern Administrative Okrug	No	n.a.	n.a.	n.a.	n.a.	n.a.	n.a.	n.a.	n.a.	n.a.	n.a.	n.a.	n.a.	n.a.	n.a.	n.a.	n.a.	n.a.	n.a.	n.a.	n.a.	n.a.	n.a.	n.a.	n.a.	n.a.	n.a.	n.a.	n.a.	n.a.	n.a.	n.a.	n.a.	n.a.	n.a.	n.a.	n.a.	n.a.	n.a.	n.a.	n.a.	n.a.	n.a.	n.a.
501	Female	36	30-39 y. o.	Beskudnikovskiy	Northern Administrative Okrug	No	n.a.	n.a.	n.a.	n.a.	n.a.	n.a.	n.a.	n.a.	n.a.	n.a.	n.a.	n.a.	n.a.	n.a.	n.a.	n.a.	n.a.	n.a.	n.a.	n.a.	n.a.	n.a.	n.a.	n.a.	n.a.	n.a.	n.a.	n.a.	n.a.	n.a.	n.a.	n.a.	n.a.	n.a.	n.a.	n.a.	n.a.	n.a.	n.a.	n.a.	n.a.	n.a.	n.a.
502	Male	19	18-29 y. o.	Chertanovo Yuzhnoe	Southern Administrative Okrug	No	n.a.	n.a.	n.a.	n.a.	n.a.	n.a.	n.a.	n.a.	n.a.	n.a.	n.a.	n.a.	n.a.	n.a.	n.a.	n.a.	n.a.	n.a.	n.a.	n.a.	n.a.	n.a.	n.a.	n.a.	n.a.	n.a.	n.a.	n.a.	n.a.	n.a.	n.a.	n.a.	n.a.	n.a.	n.a.	n.a.	n.a.	n.a.	n.a.	n.a.	n.a.	n.a.	n.a.
503	Female	29	18-29 y. o.	Sokol	Northern Administrative Okrug	No	n.a.	n.a.	n.a.	n.a.	n.a.	n.a.	n.a.	n.a.	n.a.	n.a.	n.a.	n.a.	n.a.	n.a.	n.a.	n.a.	n.a.	n.a.	n.a.	n.a.	n.a.	n.a.	n.a.	n.a.	n.a.	n.a.	n.a.	n.a.	n.a.	n.a.	n.a.	n.a.	n.a.	n.a.	n.a.	n.a.	n.a.	n.a.	n.a.	n.a.	n.a.	n.a.	n.a.
504	Male	25	18-29 y. o.	Lyublino	South-Eastern Administrative Okrug	Yes	no change	1	0	0	0	0	0	0	0	0	0	Several times a month	7	More than 1 hour	0	0	9	Only own	0	0	1	0	0	0	0	0	10	10	10	5	10	5	8	10	on a sidewalk	Never	on a sidewalk	9	10	Yes	I carry a bicycle with me in public transport	1	1
505	Male	32	30-39 y. o.	Ramenki	Western Administrative Okrug	No	n.a.	n.a.	n.a.	n.a.	n.a.	n.a.	n.a.	n.a.	n.a.	n.a.	n.a.	n.a.	n.a.	n.a.	n.a.	n.a.	n.a.	n.a.	n.a.	n.a.	n.a.	n.a.	n.a.	n.a.	n.a.	n.a.	n.a.	n.a.	n.a.	n.a.	n.a.	n.a.	n.a.	n.a.	n.a.	n.a.	n.a.	n.a.	n.a.	n.a.	n.a.	n.a.	n.a.
506	Male	21	18-29 y. o.	Babushkinskiy	North-Eastern Administrative Okrug	Yes	more seldom	1	0	0	0	0	0	0	0	0	0	Once a month and more seldom	4	More than 1 hour	0	0	7	Only own	1	1	0	0	0	0	0	0	9	9	7	6	7	7	7	8	both variants allowed	Very seldom (1-2 times per ride)	On the road	6	10	Yes	I carry a bicycle with me in public transport	1	0
507	Male	50	50-59 y. o.	Nagornoe	Southern Administrative Okrug	Yes	no change	1	0	0	0	0	0	0	1	0	to improve health	Every day	0	30 minutes – 1 hour	0	0	1	Only own	0	1	0	0	0	1	0	0	1	99	1	1	1	1	99	1	on a sidewalk	Never	on a sidewalk	1	99	No	I don't combine	0	0
508	Male	31	30-39 y. o.	Tsaritsyno	Southern Administrative Okrug	No	n.a.	n.a.	n.a.	n.a.	n.a.	n.a.	n.a.	n.a.	n.a.	n.a.	n.a.	n.a.	n.a.	n.a.	n.a.	n.a.	n.a.	n.a.	n.a.	n.a.	n.a.	n.a.	n.a.	n.a.	n.a.	n.a.	n.a.	n.a.	n.a.	n.a.	n.a.	n.a.	n.a.	n.a.	n.a.	n.a.	n.a.	n.a.	n.a.	n.a.	n.a.	n.a.	n.a.
509	Male	51	50-59 y. o.	Izmailovo	Eastern Administrative Okrug	No	n.a.	n.a.	n.a.	n.a.	n.a.	n.a.	n.a.	n.a.	n.a.	n.a.	n.a.	n.a.	n.a.	n.a.	n.a.	n.a.	n.a.	n.a.	n.a.	n.a.	n.a.	n.a.	n.a.	n.a.	n.a.	n.a.	n.a.	n.a.	n.a.	n.a.	n.a.	n.a.	n.a.	n.a.	n.a.	n.a.	n.a.	n.a.	n.a.	n.a.	n.a.	n.a.	n.a.
510	Male	25	18-29 y. o.	Bogorodskoe	Eastern Administrative Okrug	Yes	no change	1	1	0	1	0	0	0	0	0	0	Every day	0	More than 1 hour	30 minutes – 1 hour	0	2	Only own	1	0	1	0	0	0	0	0	5	1	5	4	8	6	3	6	both variants allowed	Very seldom (1-2 times per ride)	On the road	1	2	Yes	I carry a bicycle with me in public transport	0	1
511	Female	27	18-29 y. o.	Orekhovo-Borisovo Severnoe	Southern Administrative Okrug	Yes	More often	1	0	0	1	0	1	0	0	0	0	Several times a week	0	More than 1 hour	Up to 15 minutes	0	5	Both own and rented, depending on situation	1	0	1	0	0	1	0	0	5	1	3	1	5	5	3	5	both variants allowed	Very seldom (1-2 times per ride)	On the road	1	2	Yes	I carry a bicycle with me in public transport	1	1
512	Female	31	30-39 y. o.	Schukino	North-Western Administrative Okrug	No	n.a.	n.a.	n.a.	n.a.	n.a.	n.a.	n.a.	n.a.	n.a.	n.a.	n.a.	n.a.	n.a.	n.a.	n.a.	n.a.	n.a.	n.a.	n.a.	n.a.	n.a.	n.a.	n.a.	n.a.	n.a.	n.a.	n.a.	n.a.	n.a.	n.a.	n.a.	n.a.	n.a.	n.a.	n.a.	n.a.	n.a.	n.a.	n.a.	n.a.	n.a.	n.a.	n.a.
513	Male	29	18-29 y. o.	Golovinskiy	Northern Administrative Okrug	Yes	no change	1	1	0	1	1	1	0	0	0	0	Every day	0	More than 1 hour	15 - 30 minutes	0	5	Only own	0	1	0	0	0	0	0	0	10	10	8	99	10	10	99	10	both variants allowed	Not sure	0	5	99	Yes	I carry a bicycle with me in public transport	0	1
514	Male	36	30-39 y. o.	Zyuzino	South-Western Administrative Okrug	No	n.a.	n.a.	n.a.	n.a.	n.a.	n.a.	n.a.	n.a.	n.a.	n.a.	n.a.	n.a.	n.a.	n.a.	n.a.	n.a.	n.a.	n.a.	n.a.	n.a.	n.a.	n.a.	n.a.	n.a.	n.a.	n.a.	n.a.	n.a.	n.a.	n.a.	n.a.	n.a.	n.a.	n.a.	n.a.	n.a.	n.a.	n.a.	n.a.	n.a.	n.a.	n.a.	n.a.
515	Male	22	18-29 y. o.	Chertanovo Severnoe	Southern Administrative Okrug	No	n.a.	n.a.	n.a.	n.a.	n.a.	n.a.	n.a.	n.a.	n.a.	n.a.	n.a.	n.a.	n.a.	n.a.	n.a.	n.a.	n.a.	n.a.	n.a.	n.a.	n.a.	n.a.	n.a.	n.a.	n.a.	n.a.	n.a.	n.a.	n.a.	n.a.	n.a.	n.a.	n.a.	n.a.	n.a.	n.a.	n.a.	n.a.	n.a.	n.a.	n.a.	n.a.	n.a.
516	Male	30	30-39 y. o.	Ivanovskoe	Eastern Administrative Okrug	No	n.a.	n.a.	n.a.	n.a.	n.a.	n.a.	n.a.	n.a.	n.a.	n.a.	n.a.	n.a.	n.a.	n.a.	n.a.	n.a.	n.a.	n.a.	n.a.	n.a.	n.a.	n.a.	n.a.	n.a.	n.a.	n.a.	n.a.	n.a.	n.a.	n.a.	n.a.	n.a.	n.a.	n.a.	n.a.	n.a.	n.a.	n.a.	n.a.	n.a.	n.a.	n.a.	n.a.
517	Male	26	18-29 y. o.	Otradnoe	North-Eastern Administrative Okrug	Yes	More often	1	1	0	0	0	0	0	0	0	0	Every day	0	More than 1 hour	More than 1 hour	0	8	Only own	0	0	0	0	0	0	1	on foot	10	10	8	4	8	6	6	5	on a sidewalk	Seldom (3-4 times per ride)	Both variants	3	10	Yes	I don't combine	0	0
518	Male	21	18-29 y. o.	Voikovskoe	Northern Administrative Okrug	Yes	no change	0	1	0	0	0	0	0	1	0	travel to my other flat	Every day	0	0	30 minutes – 1 hour	0	5	Only own	1	1	0	0	0	0	0	0	8	10	8	8	5	5	6	5	on the road	Seldom (3-4 times per ride)	Both variants	4	4	Yes	I use a bicycle to get to the public transport stations	0	0
519	Male	43	40-49 y. o.	Severnoe Butovo	South-Western Administrative Okrug	No	n.a.	n.a.	n.a.	n.a.	n.a.	n.a.	n.a.	n.a.	n.a.	n.a.	n.a.	n.a.	n.a.	n.a.	n.a.	n.a.	n.a.	n.a.	n.a.	n.a.	n.a.	n.a.	n.a.	n.a.	n.a.	n.a.	n.a.	n.a.	n.a.	n.a.	n.a.	n.a.	n.a.	n.a.	n.a.	n.a.	n.a.	n.a.	n.a.	n.a.	n.a.	n.a.	n.a.
520	Female	26	18-29 y. o.	Kuzminki	South-Eastern Administrative Okrug	Yes	no change	1	0	0	0	0	0	0	0	0	0	Several times a week	0	More than 1 hour	0	0	5	Only own	0	1	0	0	0	0	0	0	10	8	5	3	7	5	9	5	both variants allowed	Never	on a sidewalk	5	8	Yes	I carry a bicycle with me in public transport	0	1
521	Female	27	18-29 y. o.	Yasenevo	South-Western Administrative Okrug	Yes	More often	1	1	0	0	0	0	0	0	0	0	Several times a month	7	30 minutes – 1 hour	30 minutes – 1 hour	0	5	Only own	1	1	0	0	0	0	0	0	7	5	99	1	5	5	9	9	on a sidewalk	Very seldom (1-2 times per ride)	On the road	5	5	Yes	I carry a bicycle with me in public transport	0	0
522	Female	72	above 60 y. o.	Izmailovo	Eastern Administrative Okrug	No	n.a.	n.a.	n.a.	n.a.	n.a.	n.a.	n.a.	n.a.	n.a.	n.a.	n.a.	n.a.	n.a.	n.a.	n.a.	n.a.	n.a.	n.a.	n.a.	n.a.	n.a.	n.a.	n.a.	n.a.	n.a.	n.a.	n.a.	n.a.	n.a.	n.a.	n.a.	n.a.	n.a.	n.a.	n.a.	n.a.	n.a.	n.a.	n.a.	n.a.	n.a.	n.a.	n.a.
523	Female	20	18-29 y. o.	Izmailovo	Eastern Administrative Okrug	No	n.a.	n.a.	n.a.	n.a.	n.a.	n.a.	n.a.	n.a.	n.a.	n.a.	n.a.	n.a.	n.a.	n.a.	n.a.	n.a.	n.a.	n.a.	n.a.	n.a.	n.a.	n.a.	n.a.	n.a.	n.a.	n.a.	n.a.	n.a.	n.a.	n.a.	n.a.	n.a.	n.a.	n.a.	n.a.	n.a.	n.a.	n.a.	n.a.	n.a.	n.a.	n.a.	n.a.
524	Male	21	18-29 y. o.	Bibirevo	North-Eastern Administrative Okrug	Yes	no change	1	0	0	0	0	1	1	0	0	0	Several times a week	0	More than 1 hour	More than 1 hour	More than 1 hour	5	Both own and rented, depending on situation	1	1	1	1	1	1	0	0	10	8	8	1	6	6	9	6	both variants allowed	Seldom (3-4 times per ride)	Both variants	1	2	Yes	I use a bicycle to get to the public transport stations	0	0
525	Female	40	40-49 y. o.	Khoroshevo-Mnevniki	North-Western Administrative Okrug	Yes	More often	1	1	0	0	1	1	0	0	0	0	Several times a week	0	More than 1 hour	30 minutes – 1 hour	0	9	Only own	1	1	0	0	0	0	0	0	9	9	8	6	9	8	8	9	both variants allowed	Seldom (3-4 times per ride)	Both variants	5	7	Yes	I carry a bicycle with me in public transport	0	1
526	Female	47	40-49 y. o.	Novokosino	Eastern Administrative Okrug	Yes	more seldom	1	0	0	0	0	0	0	0	0	0	Several times a week	0	More than 1 hour	0	0	2	Only own	1	1	0	0	0	0	0	0	3	99	1	1	99	1	1	1	on the road	Not sure	0	1	1	No	I don't combine	0	0
527	Female	36	30-39 y. o.	Voikovskoe	Northern Administrative Okrug	No	n.a.	n.a.	n.a.	n.a.	n.a.	n.a.	n.a.	n.a.	n.a.	n.a.	n.a.	n.a.	n.a.	n.a.	n.a.	n.a.	n.a.	n.a.	n.a.	n.a.	n.a.	n.a.	n.a.	n.a.	n.a.	n.a.	n.a.	n.a.	n.a.	n.a.	n.a.	n.a.	n.a.	n.a.	n.a.	n.a.	n.a.	n.a.	n.a.	n.a.	n.a.	n.a.	n.a.
528	Male	53	50-59 y. o.	Presnenskiy	Central Administrative Okrug	No	n.a.	n.a.	n.a.	n.a.	n.a.	n.a.	n.a.	n.a.	n.a.	n.a.	n.a.	n.a.	n.a.	n.a.	n.a.	n.a.	n.a.	n.a.	n.a.	n.a.	n.a.	n.a.	n.a.	n.a.	n.a.	n.a.	n.a.	n.a.	n.a.	n.a.	n.a.	n.a.	n.a.	n.a.	n.a.	n.a.	n.a.	n.a.	n.a.	n.a.	n.a.	n.a.	n.a.
529	Female	39	30-39 y. o.	Yuzhnoe Butovo	South-Western Administrative Okrug	No	n.a.	n.a.	n.a.	n.a.	n.a.	n.a.	n.a.	n.a.	n.a.	n.a.	n.a.	n.a.	n.a.	n.a.	n.a.	n.a.	n.a.	n.a.	n.a.	n.a.	n.a.	n.a.	n.a.	n.a.	n.a.	n.a.	n.a.	n.a.	n.a.	n.a.	n.a.	n.a.	n.a.	n.a.	n.a.	n.a.	n.a.	n.a.	n.a.	n.a.	n.a.	n.a.	n.a.
530	Female	42	40-49 y. o.	Danilovskiy	Southern Administrative Okrug	Yes	no change	1	0	0	0	0	0	0	0	0	0	Several times a month	10	More than 1 hour	0	0	5	Only own	1	0	0	0	0	1	0	0	8	4	8	5	8	9	3	6	on the road	Seldom (3-4 times per ride)	Both variants	4	3	Yes	I don't combine	0	0
531	Male	20	18-29 y. o.	Novogireevo	Eastern Administrative Okrug	No	n.a.	n.a.	n.a.	n.a.	n.a.	n.a.	n.a.	n.a.	n.a.	n.a.	n.a.	n.a.	n.a.	n.a.	n.a.	n.a.	n.a.	n.a.	n.a.	n.a.	n.a.	n.a.	n.a.	n.a.	n.a.	n.a.	n.a.	n.a.	n.a.	n.a.	n.a.	n.a.	n.a.	n.a.	n.a.	n.a.	n.a.	n.a.	n.a.	n.a.	n.a.	n.a.	n.a.
532	Male	28	18-29 y. o.	Ochakovo-Matveevskoe	Western Administrative Okrug	Yes	More often	1	0	0	0	1	0	0	0	0	0	Every day	0	More than 1 hour	More than 1 hour	0	3	Only own	1	1	0	0	0	0	0	0	8	9	4	2	9	8	4	7	both variants allowed	Quite often (5-6 times per ride)	Not sure	4	6	Yes	I carry a bicycle with me in public transport	0	1
533	Male	25	18-29 y. o.	poselenie Mosrentgen	Novomoskovskiy-Troitskiy Administrative Okrug	Yes	More often	1	1	0	0	0	0	0	0	0	0	Every day	0	30 minutes – 1 hour	More than 1 hour	0	4	Only own	1	0	0	0	0	0	0	0	7	4	5	1	10	5	1	5	both variants allowed	Very seldom (1-2 times per ride)	On the road	1	4	Yes	I carry a bicycle with me in public transport	1	0
534	Male	30	30-39 y. o.	Tyuply Stan	South-Western Administrative Okrug	No	n.a.	n.a.	n.a.	n.a.	n.a.	n.a.	n.a.	n.a.	n.a.	n.a.	n.a.	n.a.	n.a.	n.a.	n.a.	n.a.	n.a.	n.a.	n.a.	n.a.	n.a.	n.a.	n.a.	n.a.	n.a.	n.a.	n.a.	n.a.	n.a.	n.a.	n.a.	n.a.	n.a.	n.a.	n.a.	n.a.	n.a.	n.a.	n.a.	n.a.	n.a.	n.a.	n.a.
535	Male	77	above 60 y. o.	Maryina Roscha	North-Eastern Administrative Okrug	Yes	More often	1	0	0	0	0	0	0	0	0	0	Every day	0	More than 1 hour	0	0	8	Only own	1	1	0	0	0	0	0	0	99	99	99	99	9	3	8	7	both variants allowed	Never	on a sidewalk	6	5	Yes	I carry a bicycle with me in public transport	1	0
536	Male	29	18-29 y. o.	Nagatino-Sadovniki	Southern Administrative Okrug	Yes	More often	0	1	0	0	0	0	0	0	0	0	Once a week	0	0	15 - 30 minutes	0	4	Only own	1	0	0	0	0	0	0	0	4	4	7	4	3	7	1	5	both variants allowed	Quite often (5-6 times per ride)	Not sure	3	7	Yes	I don't combine	0	0
537	Female	28	18-29 y. o.	Pokrovskoe Streshnevo	North-Western Administrative Okrug	No	n.a.	n.a.	n.a.	n.a.	n.a.	n.a.	n.a.	n.a.	n.a.	n.a.	n.a.	n.a.	n.a.	n.a.	n.a.	n.a.	n.a.	n.a.	n.a.	n.a.	n.a.	n.a.	n.a.	n.a.	n.a.	n.a.	n.a.	n.a.	n.a.	n.a.	n.a.	n.a.	n.a.	n.a.	n.a.	n.a.	n.a.	n.a.	n.a.	n.a.	n.a.	n.a.	n.a.
538	Female	40	40-49 y. o.	poselenie Sosenskoe	Novomoskovskiy-Troitskiy Administrative Okrug	No	n.a.	n.a.	n.a.	n.a.	n.a.	n.a.	n.a.	n.a.	n.a.	n.a.	n.a.	n.a.	n.a.	n.a.	n.a.	n.a.	n.a.	n.a.	n.a.	n.a.	n.a.	n.a.	n.a.	n.a.	n.a.	n.a.	n.a.	n.a.	n.a.	n.a.	n.a.	n.a.	n.a.	n.a.	n.a.	n.a.	n.a.	n.a.	n.a.	n.a.	n.a.	n.a.	n.a.
539	Male	29	18-29 y. o.	Vostochnoe Degunino	Northern Administrative Okrug	Yes	More often	1	0	0	1	0	0	0	0	0	0	Every day	0	More than 1 hour	More than 1 hour	0	7	Only own	1	0	0	0	0	0	0	0	2	1	9	2	3	2	3	5	both variants allowed	Very often (more than 6 times per ride)	0	2	1	No	I carry a bicycle with me in public transport	0	1
540	Female	53	50-59 y. o.	Savelovskiy	Northern Administrative Okrug	No	n.a.	n.a.	n.a.	n.a.	n.a.	n.a.	n.a.	n.a.	n.a.	n.a.	n.a.	n.a.	n.a.	n.a.	n.a.	n.a.	n.a.	n.a.	n.a.	n.a.	n.a.	n.a.	n.a.	n.a.	n.a.	n.a.	n.a.	n.a.	n.a.	n.a.	n.a.	n.a.	n.a.	n.a.	n.a.	n.a.	n.a.	n.a.	n.a.	n.a.	n.a.	n.a.	n.a.
541	Male	42	40-49 y. o.	Lianozovo	North-Eastern Administrative Okrug	No	n.a.	n.a.	n.a.	n.a.	n.a.	n.a.	n.a.	n.a.	n.a.	n.a.	n.a.	n.a.	n.a.	n.a.	n.a.	n.a.	n.a.	n.a.	n.a.	n.a.	n.a.	n.a.	n.a.	n.a.	n.a.	n.a.	n.a.	n.a.	n.a.	n.a.	n.a.	n.a.	n.a.	n.a.	n.a.	n.a.	n.a.	n.a.	n.a.	n.a.	n.a.	n.a.	n.a.
542	Female	27	18-29 y. o.	Ryazanskiy	South-Eastern Administrative Okrug	No	n.a.	n.a.	n.a.	n.a.	n.a.	n.a.	n.a.	n.a.	n.a.	n.a.	n.a.	n.a.	n.a.	n.a.	n.a.	n.a.	n.a.	n.a.	n.a.	n.a.	n.a.	n.a.	n.a.	n.a.	n.a.	n.a.	n.a.	n.a.	n.a.	n.a.	n.a.	n.a.	n.a.	n.a.	n.a.	n.a.	n.a.	n.a.	n.a.	n.a.	n.a.	n.a.	n.a.
543	Female	57	50-59 y. o.	Khoroshevo-Mnevniki	North-Western Administrative Okrug	No	n.a.	n.a.	n.a.	n.a.	n.a.	n.a.	n.a.	n.a.	n.a.	n.a.	n.a.	n.a.	n.a.	n.a.	n.a.	n.a.	n.a.	n.a.	n.a.	n.a.	n.a.	n.a.	n.a.	n.a.	n.a.	n.a.	n.a.	n.a.	n.a.	n.a.	n.a.	n.a.	n.a.	n.a.	n.a.	n.a.	n.a.	n.a.	n.a.	n.a.	n.a.	n.a.	n.a.
544	Female	28	18-29 y. o.	Yaroslavskiy	North-Eastern Administrative Okrug	Yes	more seldom	1	0	0	0	0	0	0	0	0	0	Several times a week	0	More than 1 hour	0	0	7	Only own	1	0	0	0	0	0	0	0	7	7	99	99	7	99	7	7	both variants allowed	Never	on a sidewalk	99	7	Yes	I don't combine	0	0
545	Female	50	50-59 y. o.	Zyuzino	South-Western Administrative Okrug	Yes	Not sure	1	0	0	0	0	0	0	0	0	0	Once a week	0	More than 1 hour	0	0	9	Only own	1	0	0	0	0	0	0	0	8	7	3	1	8	2	5	8	on a sidewalk	Never	on a sidewalk	5	5	No	I don't combine	0	0
546	Female	56	50-59 y. o.	Mosvorechie-Saburovo	Southern Administrative Okrug	No	n.a.	n.a.	n.a.	n.a.	n.a.	n.a.	n.a.	n.a.	n.a.	n.a.	n.a.	n.a.	n.a.	n.a.	n.a.	n.a.	n.a.	n.a.	n.a.	n.a.	n.a.	n.a.	n.a.	n.a.	n.a.	n.a.	n.a.	n.a.	n.a.	n.a.	n.a.	n.a.	n.a.	n.a.	n.a.	n.a.	n.a.	n.a.	n.a.	n.a.	n.a.	n.a.	n.a.
547	Male	25	18-29 y. o.	Sokol	Northern Administrative Okrug	Yes	no change	0	1	0	0	0	0	0	0	0	0	Every day	0	0	30 minutes – 1 hour	0	4	Only own	1	0	0	0	0	0	0	0	5	10	7	5	9	3	5	8	both variants allowed	Never	on a sidewalk	1	10	Yes	I carry a bicycle with me in public transport	0	1
548	Female	28	18-29 y. o.	Konkovo	South-Western Administrative Okrug	No	n.a.	n.a.	n.a.	n.a.	n.a.	n.a.	n.a.	n.a.	n.a.	n.a.	n.a.	n.a.	n.a.	n.a.	n.a.	n.a.	n.a.	n.a.	n.a.	n.a.	n.a.	n.a.	n.a.	n.a.	n.a.	n.a.	n.a.	n.a.	n.a.	n.a.	n.a.	n.a.	n.a.	n.a.	n.a.	n.a.	n.a.	n.a.	n.a.	n.a.	n.a.	n.a.	n.a.
549	Female	34	30-39 y. o.	Severniy	North-Eastern Administrative Okrug	Yes	no change	1	0	0	0	0	0	1	0	0	0	Several times a week	0	More than 1 hour	0	More than 1 hour	10	Only own	1	1	0	0	0	1	0	0	10	10	10	6	10	8	8	8	on a sidewalk	Seldom (3-4 times per ride)	Both variants	8	8	Yes	I carry a bicycle with me in public transport	0	1
550	Female	32	30-39 y. o.	Novogireevo	Eastern Administrative Okrug	No	n.a.	n.a.	n.a.	n.a.	n.a.	n.a.	n.a.	n.a.	n.a.	n.a.	n.a.	n.a.	n.a.	n.a.	n.a.	n.a.	n.a.	n.a.	n.a.	n.a.	n.a.	n.a.	n.a.	n.a.	n.a.	n.a.	n.a.	n.a.	n.a.	n.a.	n.a.	n.a.	n.a.	n.a.	n.a.	n.a.	n.a.	n.a.	n.a.	n.a.	n.a.	n.a.	n.a.
551	Male	41	40-49 y. o.	Begovoy	Northern Administrative Okrug	No	n.a.	n.a.	n.a.	n.a.	n.a.	n.a.	n.a.	n.a.	n.a.	n.a.	n.a.	n.a.	n.a.	n.a.	n.a.	n.a.	n.a.	n.a.	n.a.	n.a.	n.a.	n.a.	n.a.	n.a.	n.a.	n.a.	n.a.	n.a.	n.a.	n.a.	n.a.	n.a.	n.a.	n.a.	n.a.	n.a.	n.a.	n.a.	n.a.	n.a.	n.a.	n.a.	n.a.
552	Female	34	30-39 y. o.	Bibirevo	North-Eastern Administrative Okrug	No	n.a.	n.a.	n.a.	n.a.	n.a.	n.a.	n.a.	n.a.	n.a.	n.a.	n.a.	n.a.	n.a.	n.a.	n.a.	n.a.	n.a.	n.a.	n.a.	n.a.	n.a.	n.a.	n.a.	n.a.	n.a.	n.a.	n.a.	n.a.	n.a.	n.a.	n.a.	n.a.	n.a.	n.a.	n.a.	n.a.	n.a.	n.a.	n.a.	n.a.	n.a.	n.a.	n.a.
553	Male	82	above 60 y. o.	Pokrovskoe Streshnevo	North-Western Administrative Okrug	No	n.a.	n.a.	n.a.	n.a.	n.a.	n.a.	n.a.	n.a.	n.a.	n.a.	n.a.	n.a.	n.a.	n.a.	n.a.	n.a.	n.a.	n.a.	n.a.	n.a.	n.a.	n.a.	n.a.	n.a.	n.a.	n.a.	n.a.	n.a.	n.a.	n.a.	n.a.	n.a.	n.a.	n.a.	n.a.	n.a.	n.a.	n.a.	n.a.	n.a.	n.a.	n.a.	n.a.
554	Female	41	40-49 y. o.	Severnoe Butovo	South-Western Administrative Okrug	Yes	no change	1	0	0	0	0	0	0	0	0	0	Several times a week	0	30 minutes – 1 hour	0	0	3	Only own	1	0	0	0	0	0	0	0	10	5	4	3	5	4	6	4	both variants allowed	Never	on a sidewalk	5	5	No	I don't combine	0	0
555	Female	32	30-39 y. o.	Yuzhnoe Butovo	South-Western Administrative Okrug	No	n.a.	n.a.	n.a.	n.a.	n.a.	n.a.	n.a.	n.a.	n.a.	n.a.	n.a.	n.a.	n.a.	n.a.	n.a.	n.a.	n.a.	n.a.	n.a.	n.a.	n.a.	n.a.	n.a.	n.a.	n.a.	n.a.	n.a.	n.a.	n.a.	n.a.	n.a.	n.a.	n.a.	n.a.	n.a.	n.a.	n.a.	n.a.	n.a.	n.a.	n.a.	n.a.	n.a.
556	Male	24	18-29 y. o.	Begovoy	Northern Administrative Okrug	No	n.a.	n.a.	n.a.	n.a.	n.a.	n.a.	n.a.	n.a.	n.a.	n.a.	n.a.	n.a.	n.a.	n.a.	n.a.	n.a.	n.a.	n.a.	n.a.	n.a.	n.a.	n.a.	n.a.	n.a.	n.a.	n.a.	n.a.	n.a.	n.a.	n.a.	n.a.	n.a.	n.a.	n.a.	n.a.	n.a.	n.a.	n.a.	n.a.	n.a.	n.a.	n.a.	n.a.
557	Female	35	30-39 y. o.	Yuzhnoe Tushino	North-Western Administrative Okrug	Yes	More often	1	0	0	0	0	0	0	0	0	0	Several times a month	1	More than 1 hour	0	0	10	Only rented	0	1	0	0	0	0	0	0	10	10	2	1	10	8	1	9	both variants allowed	Never	on a sidewalk	6	6	Yes	I don't combine	0	0
558	Female	68	above 60 y. o.	Aeroport	Northern Administrative Okrug	No	n.a.	n.a.	n.a.	n.a.	n.a.	n.a.	n.a.	n.a.	n.a.	n.a.	n.a.	n.a.	n.a.	n.a.	n.a.	n.a.	n.a.	n.a.	n.a.	n.a.	n.a.	n.a.	n.a.	n.a.	n.a.	n.a.	n.a.	n.a.	n.a.	n.a.	n.a.	n.a.	n.a.	n.a.	n.a.	n.a.	n.a.	n.a.	n.a.	n.a.	n.a.	n.a.	n.a.
559	Male	21	18-29 y. o.	Ochakovo-Matveevskoe	Western Administrative Okrug	No	n.a.	n.a.	n.a.	n.a.	n.a.	n.a.	n.a.	n.a.	n.a.	n.a.	n.a.	n.a.	n.a.	n.a.	n.a.	n.a.	n.a.	n.a.	n.a.	n.a.	n.a.	n.a.	n.a.	n.a.	n.a.	n.a.	n.a.	n.a.	n.a.	n.a.	n.a.	n.a.	n.a.	n.a.	n.a.	n.a.	n.a.	n.a.	n.a.	n.a.	n.a.	n.a.	n.a.
560	Male	28	18-29 y. o.	Novo-Peredelkino	Western Administrative Okrug	Yes	no change	1	0	0	0	0	0	0	0	0	0	Several times a week	0	More than 1 hour	0	0	10	Only own	1	0	1	0	0	0	0	0	10	10	9	10	10	99	10	10	on a sidewalk	Never	on a sidewalk	10	8	Yes	I don't combine	0	0
561	Male	67	above 60 y. o.	Vostochnoe Degunino	Northern Administrative Okrug	No	n.a.	n.a.	n.a.	n.a.	n.a.	n.a.	n.a.	n.a.	n.a.	n.a.	n.a.	n.a.	n.a.	n.a.	n.a.	n.a.	n.a.	n.a.	n.a.	n.a.	n.a.	n.a.	n.a.	n.a.	n.a.	n.a.	n.a.	n.a.	n.a.	n.a.	n.a.	n.a.	n.a.	n.a.	n.a.	n.a.	n.a.	n.a.	n.a.	n.a.	n.a.	n.a.	n.a.
562	Male	44	40-49 y. o.	Tyuply Stan	South-Western Administrative Okrug	No	n.a.	n.a.	n.a.	n.a.	n.a.	n.a.	n.a.	n.a.	n.a.	n.a.	n.a.	n.a.	n.a.	n.a.	n.a.	n.a.	n.a.	n.a.	n.a.	n.a.	n.a.	n.a.	n.a.	n.a.	n.a.	n.a.	n.a.	n.a.	n.a.	n.a.	n.a.	n.a.	n.a.	n.a.	n.a.	n.a.	n.a.	n.a.	n.a.	n.a.	n.a.	n.a.	n.a.
563	Male	21	18-29 y. o.	Izmailovo	Eastern Administrative Okrug	Yes	more seldom	1	1	1	1	1	1	1	0	0	0	Several times a month	8	More than 1 hour	More than 1 hour	30 minutes – 1 hour	5	Only own	1	1	1	1	1	1	0	0	5	9	2	3	8	6	7	7	on the road	Never	on a sidewalk	4	6	Yes	I carry a bicycle with me in public transport	0	0
564	Male	32	30-39 y. o.	Pechatniki	South-Eastern Administrative Okrug	No	n.a.	n.a.	n.a.	n.a.	n.a.	n.a.	n.a.	n.a.	n.a.	n.a.	n.a.	n.a.	n.a.	n.a.	n.a.	n.a.	n.a.	n.a.	n.a.	n.a.	n.a.	n.a.	n.a.	n.a.	n.a.	n.a.	n.a.	n.a.	n.a.	n.a.	n.a.	n.a.	n.a.	n.a.	n.a.	n.a.	n.a.	n.a.	n.a.	n.a.	n.a.	n.a.	n.a.
565	Female	37	30-39 y. o.	Timiryazevskiy	Northern Administrative Okrug	No	n.a.	n.a.	n.a.	n.a.	n.a.	n.a.	n.a.	n.a.	n.a.	n.a.	n.a.	n.a.	n.a.	n.a.	n.a.	n.a.	n.a.	n.a.	n.a.	n.a.	n.a.	n.a.	n.a.	n.a.	n.a.	n.a.	n.a.	n.a.	n.a.	n.a.	n.a.	n.a.	n.a.	n.a.	n.a.	n.a.	n.a.	n.a.	n.a.	n.a.	n.a.	n.a.	n.a.
566	Male	28	18-29 y. o.	Chertanovo Severnoe	Southern Administrative Okrug	Yes	no change	1	0	0	0	0	0	0	0	0	0	Several times a month	1	More than 1 hour	0	0	3	Only own	1	1	0	0	0	0	0	0	10	10	5	1	5	4	5	10	both variants allowed	Very seldom (1-2 times per ride)	On the road	1	10	Yes	I don't combine	0	0
567	Female	25	18-29 y. o.	Khovrino	Northern Administrative Okrug	Yes	More often	0	0	0	0	0	0	1	0	0	0	Every day	0	0	0	More than 1 hour	7	Only own	1	0	0	0	0	0	0	0	7	9	99	1	9	1	5	7	on a sidewalk	Never	on a sidewalk	3	5	No	I use a bicycle to get to the public transport stations	0	0
568	Male	79	above 60 y. o.	Krasnoselskiy	Central Administrative Okrug	No	n.a.	n.a.	n.a.	n.a.	n.a.	n.a.	n.a.	n.a.	n.a.	n.a.	n.a.	n.a.	n.a.	n.a.	n.a.	n.a.	n.a.	n.a.	n.a.	n.a.	n.a.	n.a.	n.a.	n.a.	n.a.	n.a.	n.a.	n.a.	n.a.	n.a.	n.a.	n.a.	n.a.	n.a.	n.a.	n.a.	n.a.	n.a.	n.a.	n.a.	n.a.	n.a.	n.a.
569	Female	27	18-29 y. o.	Nagornoe	Southern Administrative Okrug	No	n.a.	n.a.	n.a.	n.a.	n.a.	n.a.	n.a.	n.a.	n.a.	n.a.	n.a.	n.a.	n.a.	n.a.	n.a.	n.a.	n.a.	n.a.	n.a.	n.a.	n.a.	n.a.	n.a.	n.a.	n.a.	n.a.	n.a.	n.a.	n.a.	n.a.	n.a.	n.a.	n.a.	n.a.	n.a.	n.a.	n.a.	n.a.	n.a.	n.a.	n.a.	n.a.	n.a.
570	Male	38	30-39 y. o.	Ochakovo-Matveevskoe	Western Administrative Okrug	No	n.a.	n.a.	n.a.	n.a.	n.a.	n.a.	n.a.	n.a.	n.a.	n.a.	n.a.	n.a.	n.a.	n.a.	n.a.	n.a.	n.a.	n.a.	n.a.	n.a.	n.a.	n.a.	n.a.	n.a.	n.a.	n.a.	n.a.	n.a.	n.a.	n.a.	n.a.	n.a.	n.a.	n.a.	n.a.	n.a.	n.a.	n.a.	n.a.	n.a.	n.a.	n.a.	n.a.
571	Female	18	18-29 y. o.	Mozhaiskiy	Western Administrative Okrug	No	n.a.	n.a.	n.a.	n.a.	n.a.	n.a.	n.a.	n.a.	n.a.	n.a.	n.a.	n.a.	n.a.	n.a.	n.a.	n.a.	n.a.	n.a.	n.a.	n.a.	n.a.	n.a.	n.a.	n.a.	n.a.	n.a.	n.a.	n.a.	n.a.	n.a.	n.a.	n.a.	n.a.	n.a.	n.a.	n.a.	n.a.	n.a.	n.a.	n.a.	n.a.	n.a.	n.a.
572	Male	27	18-29 y. o.	Sokol	Northern Administrative Okrug	Yes	More often	1	0	0	0	0	0	0	0	0	0	Several times a week	0	More than 1 hour	0	0	99	Only own	1	1	1	0	1	1	0	0	10	10	2	2	3	2	8	6	Not sure	Never	on a sidewalk	1	4	No	I don't combine	0	0
573	Female	27	18-29 y. o.	Kryukovo	Zelenogradskiy Administrative Okrug	Yes	more seldom	1	0	0	0	0	1	0	0	0	0	Several times a week	0	More than 1 hour	More than 1 hour	0	1	Only own	0	1	0	0	0	0	0	0	5	3	1	1	10	3	3	2	both variants allowed	Never	on a sidewalk	1	1	Yes	I don't combine	0	0
574	Male	42	40-49 y. o.	Biryulevo Zapadnoe	Southern Administrative Okrug	No	n.a.	n.a.	n.a.	n.a.	n.a.	n.a.	n.a.	n.a.	n.a.	n.a.	n.a.	n.a.	n.a.	n.a.	n.a.	n.a.	n.a.	n.a.	n.a.	n.a.	n.a.	n.a.	n.a.	n.a.	n.a.	n.a.	n.a.	n.a.	n.a.	n.a.	n.a.	n.a.	n.a.	n.a.	n.a.	n.a.	n.a.	n.a.	n.a.	n.a.	n.a.	n.a.	n.a.
575	Male	59	50-59 y. o.	Severnoe Butovo	South-Western Administrative Okrug	No	n.a.	n.a.	n.a.	n.a.	n.a.	n.a.	n.a.	n.a.	n.a.	n.a.	n.a.	n.a.	n.a.	n.a.	n.a.	n.a.	n.a.	n.a.	n.a.	n.a.	n.a.	n.a.	n.a.	n.a.	n.a.	n.a.	n.a.	n.a.	n.a.	n.a.	n.a.	n.a.	n.a.	n.a.	n.a.	n.a.	n.a.	n.a.	n.a.	n.a.	n.a.	n.a.	n.a.
576	Male	34	30-39 y. o.	Bibirevo	North-Eastern Administrative Okrug	No	n.a.	n.a.	n.a.	n.a.	n.a.	n.a.	n.a.	n.a.	n.a.	n.a.	n.a.	n.a.	n.a.	n.a.	n.a.	n.a.	n.a.	n.a.	n.a.	n.a.	n.a.	n.a.	n.a.	n.a.	n.a.	n.a.	n.a.	n.a.	n.a.	n.a.	n.a.	n.a.	n.a.	n.a.	n.a.	n.a.	n.a.	n.a.	n.a.	n.a.	n.a.	n.a.	n.a.
577	Male	52	50-59 y. o.	Altufievskiy	North-Eastern Administrative Okrug	No	n.a.	n.a.	n.a.	n.a.	n.a.	n.a.	n.a.	n.a.	n.a.	n.a.	n.a.	n.a.	n.a.	n.a.	n.a.	n.a.	n.a.	n.a.	n.a.	n.a.	n.a.	n.a.	n.a.	n.a.	n.a.	n.a.	n.a.	n.a.	n.a.	n.a.	n.a.	n.a.	n.a.	n.a.	n.a.	n.a.	n.a.	n.a.	n.a.	n.a.	n.a.	n.a.	n.a.
578	Male	62	above 60 y. o.	Severnoe Medvedkovo	North-Eastern Administrative Okrug	Yes	More often	1	1	0	1	0	1	0	0	0	0	Every day	0	30 minutes – 1 hour	More than 1 hour	0	8	Only own	1	0	0	0	0	0	0	0	8	9	7	7	8	5	7	7	on the road	Very seldom (1-2 times per ride)	On the road	8	8	No	I carry a bicycle with me in public transport	0	1
579	Female	28	18-29 y. o.	Nagornoe	Southern Administrative Okrug	No	n.a.	n.a.	n.a.	n.a.	n.a.	n.a.	n.a.	n.a.	n.a.	n.a.	n.a.	n.a.	n.a.	n.a.	n.a.	n.a.	n.a.	n.a.	n.a.	n.a.	n.a.	n.a.	n.a.	n.a.	n.a.	n.a.	n.a.	n.a.	n.a.	n.a.	n.a.	n.a.	n.a.	n.a.	n.a.	n.a.	n.a.	n.a.	n.a.	n.a.	n.a.	n.a.	n.a.
580	Female	35	30-39 y. o.	Zapadnoe Degunino	Northern Administrative Okrug	No	n.a.	n.a.	n.a.	n.a.	n.a.	n.a.	n.a.	n.a.	n.a.	n.a.	n.a.	n.a.	n.a.	n.a.	n.a.	n.a.	n.a.	n.a.	n.a.	n.a.	n.a.	n.a.	n.a.	n.a.	n.a.	n.a.	n.a.	n.a.	n.a.	n.a.	n.a.	n.a.	n.a.	n.a.	n.a.	n.a.	n.a.	n.a.	n.a.	n.a.	n.a.	n.a.	n.a.
581	Female	55	50-59 y. o.	Lomonosovskiy	South-Western Administrative Okrug	No	n.a.	n.a.	n.a.	n.a.	n.a.	n.a.	n.a.	n.a.	n.a.	n.a.	n.a.	n.a.	n.a.	n.a.	n.a.	n.a.	n.a.	n.a.	n.a.	n.a.	n.a.	n.a.	n.a.	n.a.	n.a.	n.a.	n.a.	n.a.	n.a.	n.a.	n.a.	n.a.	n.a.	n.a.	n.a.	n.a.	n.a.	n.a.	n.a.	n.a.	n.a.	n.a.	n.a.
582	Female	37	30-39 y. o.	Pokrovskoe Streshnevo	North-Western Administrative Okrug	No	n.a.	n.a.	n.a.	n.a.	n.a.	n.a.	n.a.	n.a.	n.a.	n.a.	n.a.	n.a.	n.a.	n.a.	n.a.	n.a.	n.a.	n.a.	n.a.	n.a.	n.a.	n.a.	n.a.	n.a.	n.a.	n.a.	n.a.	n.a.	n.a.	n.a.	n.a.	n.a.	n.a.	n.a.	n.a.	n.a.	n.a.	n.a.	n.a.	n.a.	n.a.	n.a.	n.a.
583	Male	24	18-29 y. o.	Khoroshevskiy	Northern Administrative Okrug	No	n.a.	n.a.	n.a.	n.a.	n.a.	n.a.	n.a.	n.a.	n.a.	n.a.	n.a.	n.a.	n.a.	n.a.	n.a.	n.a.	n.a.	n.a.	n.a.	n.a.	n.a.	n.a.	n.a.	n.a.	n.a.	n.a.	n.a.	n.a.	n.a.	n.a.	n.a.	n.a.	n.a.	n.a.	n.a.	n.a.	n.a.	n.a.	n.a.	n.a.	n.a.	n.a.	n.a.
584	Male	66	above 60 y. o.	Orekhovo-Borisovo Severnoe	Southern Administrative Okrug	Yes	more seldom	0	0	0	1	0	0	0	0	0	0	Once a week	0	0	Up to 15 minutes	0	8	Only own	1	1	0	0	0	0	0	0	8	10	99	99	99	99	8	8	on the road	Never	on a sidewalk	3	6	No	I don't combine	0	0
585	Male	23	18-29 y. o.	Novogireevo	Eastern Administrative Okrug	Yes	no change	1	0	0	0	0	1	1	0	0	0	Every day	0	More than 1 hour	15 - 30 minutes	More than 1 hour	7	Only own	1	0	0	0	0	0	0	0	3	5	8	7	8	8	7	5	both variants allowed	Very seldom (1-2 times per ride)	On the road	6	6	Yes	I carry a bicycle with me in public transport	1	1
586	Female	39	30-39 y. o.	Vostochnoe Izmailovo	Eastern Administrative Okrug	No	n.a.	n.a.	n.a.	n.a.	n.a.	n.a.	n.a.	n.a.	n.a.	n.a.	n.a.	n.a.	n.a.	n.a.	n.a.	n.a.	n.a.	n.a.	n.a.	n.a.	n.a.	n.a.	n.a.	n.a.	n.a.	n.a.	n.a.	n.a.	n.a.	n.a.	n.a.	n.a.	n.a.	n.a.	n.a.	n.a.	n.a.	n.a.	n.a.	n.a.	n.a.	n.a.	n.a.
587	Male	23	18-29 y. o.	Solntsevo	Western Administrative Okrug	No	n.a.	n.a.	n.a.	n.a.	n.a.	n.a.	n.a.	n.a.	n.a.	n.a.	n.a.	n.a.	n.a.	n.a.	n.a.	n.a.	n.a.	n.a.	n.a.	n.a.	n.a.	n.a.	n.a.	n.a.	n.a.	n.a.	n.a.	n.a.	n.a.	n.a.	n.a.	n.a.	n.a.	n.a.	n.a.	n.a.	n.a.	n.a.	n.a.	n.a.	n.a.	n.a.	n.a.
588	Female	58	50-59 y. o.	Izmailovo	Eastern Administrative Okrug	No	n.a.	n.a.	n.a.	n.a.	n.a.	n.a.	n.a.	n.a.	n.a.	n.a.	n.a.	n.a.	n.a.	n.a.	n.a.	n.a.	n.a.	n.a.	n.a.	n.a.	n.a.	n.a.	n.a.	n.a.	n.a.	n.a.	n.a.	n.a.	n.a.	n.a.	n.a.	n.a.	n.a.	n.a.	n.a.	n.a.	n.a.	n.a.	n.a.	n.a.	n.a.	n.a.	n.a.
589	Male	48	40-49 y. o.	Krasnoselskiy	Central Administrative Okrug	Yes	More often	1	0	0	1	0	0	0	0	0	0	Several times a week	0	More than 1 hour	More than 1 hour	0	1	Only own	1	0	0	0	0	0	0	0	2	10	4	1	3	2	3	99	both variants allowed	Very seldom (1-2 times per ride)	On the road	1	1	Yes	I carry a bicycle with me in public transport	0	1
590	Female	42	40-49 y. o.	Khoroshevskiy	Northern Administrative Okrug	No	n.a.	n.a.	n.a.	n.a.	n.a.	n.a.	n.a.	n.a.	n.a.	n.a.	n.a.	n.a.	n.a.	n.a.	n.a.	n.a.	n.a.	n.a.	n.a.	n.a.	n.a.	n.a.	n.a.	n.a.	n.a.	n.a.	n.a.	n.a.	n.a.	n.a.	n.a.	n.a.	n.a.	n.a.	n.a.	n.a.	n.a.	n.a.	n.a.	n.a.	n.a.	n.a.	n.a.
591	Male	23	18-29 y. o.	gorodskoi okrug Scherbinka	Novomoskovskiy-Troitskiy Administrative Okrug	No	n.a.	n.a.	n.a.	n.a.	n.a.	n.a.	n.a.	n.a.	n.a.	n.a.	n.a.	n.a.	n.a.	n.a.	n.a.	n.a.	n.a.	n.a.	n.a.	n.a.	n.a.	n.a.	n.a.	n.a.	n.a.	n.a.	n.a.	n.a.	n.a.	n.a.	n.a.	n.a.	n.a.	n.a.	n.a.	n.a.	n.a.	n.a.	n.a.	n.a.	n.a.	n.a.	n.a.
592	Male	29	18-29 y. o.	Vnukovo	Western Administrative Okrug	No	n.a.	n.a.	n.a.	n.a.	n.a.	n.a.	n.a.	n.a.	n.a.	n.a.	n.a.	n.a.	n.a.	n.a.	n.a.	n.a.	n.a.	n.a.	n.a.	n.a.	n.a.	n.a.	n.a.	n.a.	n.a.	n.a.	n.a.	n.a.	n.a.	n.a.	n.a.	n.a.	n.a.	n.a.	n.a.	n.a.	n.a.	n.a.	n.a.	n.a.	n.a.	n.a.	n.a.
593	Male	19	18-29 y. o.	Khovrino	Northern Administrative Okrug	Yes	no change	0	0	0	0	0	0	1	1	0	cycling contest	Several times a week	0	0	0	More than 1 hour	3	Only own	0	0	1	0	0	0	0	0	7	7	5	3	9	8	5	9	on a sidewalk	Never	on a sidewalk	5	6	Yes	I carry a bicycle with me in public transport	0	1
594	Female	43	40-49 y. o.	Khoroshevo-Mnevniki	North-Western Administrative Okrug	No	n.a.	n.a.	n.a.	n.a.	n.a.	n.a.	n.a.	n.a.	n.a.	n.a.	n.a.	n.a.	n.a.	n.a.	n.a.	n.a.	n.a.	n.a.	n.a.	n.a.	n.a.	n.a.	n.a.	n.a.	n.a.	n.a.	n.a.	n.a.	n.a.	n.a.	n.a.	n.a.	n.a.	n.a.	n.a.	n.a.	n.a.	n.a.	n.a.	n.a.	n.a.	n.a.	n.a.
595	Male	19	18-29 y. o.	Biryulevo Vostochnoe	Southern Administrative Okrug	No	n.a.	n.a.	n.a.	n.a.	n.a.	n.a.	n.a.	n.a.	n.a.	n.a.	n.a.	n.a.	n.a.	n.a.	n.a.	n.a.	n.a.	n.a.	n.a.	n.a.	n.a.	n.a.	n.a.	n.a.	n.a.	n.a.	n.a.	n.a.	n.a.	n.a.	n.a.	n.a.	n.a.	n.a.	n.a.	n.a.	n.a.	n.a.	n.a.	n.a.	n.a.	n.a.	n.a.
596	Male	29	18-29 y. o.	gorodskoi okrug Troitsk	Novomoskovskiy-Troitskiy Administrative Okrug	Yes	More often	0	1	1	0	0	0	0	0	0	0	Several times a week	0	0	30 minutes – 1 hour	0	6	Only rented	1	0	0	0	0	0	0	0	7	3	6	4	6	5	6	7	both variants allowed	Not sure	0	5	4	No	I use a bicycle to get to the public transport stations	0	0
597	Female	28	18-29 y. o.	Ivanovskoe	Eastern Administrative Okrug	No	n.a.	n.a.	n.a.	n.a.	n.a.	n.a.	n.a.	n.a.	n.a.	n.a.	n.a.	n.a.	n.a.	n.a.	n.a.	n.a.	n.a.	n.a.	n.a.	n.a.	n.a.	n.a.	n.a.	n.a.	n.a.	n.a.	n.a.	n.a.	n.a.	n.a.	n.a.	n.a.	n.a.	n.a.	n.a.	n.a.	n.a.	n.a.	n.a.	n.a.	n.a.	n.a.	n.a.
598	Female	70	above 60 y. o.	Lianozovo	North-Eastern Administrative Okrug	No	n.a.	n.a.	n.a.	n.a.	n.a.	n.a.	n.a.	n.a.	n.a.	n.a.	n.a.	n.a.	n.a.	n.a.	n.a.	n.a.	n.a.	n.a.	n.a.	n.a.	n.a.	n.a.	n.a.	n.a.	n.a.	n.a.	n.a.	n.a.	n.a.	n.a.	n.a.	n.a.	n.a.	n.a.	n.a.	n.a.	n.a.	n.a.	n.a.	n.a.	n.a.	n.a.	n.a.
599	Male	38	30-39 y. o.	Zyuzino	South-Western Administrative Okrug	No	n.a.	n.a.	n.a.	n.a.	n.a.	n.a.	n.a.	n.a.	n.a.	n.a.	n.a.	n.a.	n.a.	n.a.	n.a.	n.a.	n.a.	n.a.	n.a.	n.a.	n.a.	n.a.	n.a.	n.a.	n.a.	n.a.	n.a.	n.a.	n.a.	n.a.	n.a.	n.a.	n.a.	n.a.	n.a.	n.a.	n.a.	n.a.	n.a.	n.a.	n.a.	n.a.	n.a.
600	Male	33	30-39 y. o.	Yaroslavskiy	North-Eastern Administrative Okrug	No	n.a.	n.a.	n.a.	n.a.	n.a.	n.a.	n.a.	n.a.	n.a.	n.a.	n.a.	n.a.	n.a.	n.a.	n.a.	n.a.	n.a.	n.a.	n.a.	n.a.	n.a.	n.a.	n.a.	n.a.	n.a.	n.a.	n.a.	n.a.	n.a.	n.a.	n.a.	n.a.	n.a.	n.a.	n.a.	n.a.	n.a.	n.a.	n.a.	n.a.	n.a.	n.a.	n.a.
601	Male	36	30-39 y. o.	Zamoskvorechie	Central Administrative Okrug	No	n.a.	n.a.	n.a.	n.a.	n.a.	n.a.	n.a.	n.a.	n.a.	n.a.	n.a.	n.a.	n.a.	n.a.	n.a.	n.a.	n.a.	n.a.	n.a.	n.a.	n.a.	n.a.	n.a.	n.a.	n.a.	n.a.	n.a.	n.a.	n.a.	n.a.	n.a.	n.a.	n.a.	n.a.	n.a.	n.a.	n.a.	n.a.	n.a.	n.a.	n.a.	n.a.	n.a.
602	Female	48	40-49 y. o.	Golyanovo	Eastern Administrative Okrug	Yes	no change	1	0	0	0	0	0	0	0	0	0	Once a month and more seldom	1	More than 1 hour	0	0	8	Only own	1	0	1	0	0	0	0	0	10	2	1	1	9	1	10	8	on a sidewalk	Never	on a sidewalk	4	5	Yes	I don't combine	0	0
603	Female	33	30-39 y. o.	Obruchevskiy	South-Western Administrative Okrug	No	n.a.	n.a.	n.a.	n.a.	n.a.	n.a.	n.a.	n.a.	n.a.	n.a.	n.a.	n.a.	n.a.	n.a.	n.a.	n.a.	n.a.	n.a.	n.a.	n.a.	n.a.	n.a.	n.a.	n.a.	n.a.	n.a.	n.a.	n.a.	n.a.	n.a.	n.a.	n.a.	n.a.	n.a.	n.a.	n.a.	n.a.	n.a.	n.a.	n.a.	n.a.	n.a.	n.a.
604	Male	47	40-49 y. o.	Savelki	Zelenogradskiy Administrative Okrug	Yes	no change	1	1	0	0	0	1	1	0	0	0	Every day	0	More than 1 hour	Up to 15 minutes	More than 1 hour	2	Only own	0	1	1	0	0	1	0	0	5	6	1	1	99	99	5	3	on the road	Never	on a sidewalk	1	3	Yes	I don't combine	0	0
605	Male	26	18-29 y. o.	Maryino	South-Eastern Administrative Okrug	No	n.a.	n.a.	n.a.	n.a.	n.a.	n.a.	n.a.	n.a.	n.a.	n.a.	n.a.	n.a.	n.a.	n.a.	n.a.	n.a.	n.a.	n.a.	n.a.	n.a.	n.a.	n.a.	n.a.	n.a.	n.a.	n.a.	n.a.	n.a.	n.a.	n.a.	n.a.	n.a.	n.a.	n.a.	n.a.	n.a.	n.a.	n.a.	n.a.	n.a.	n.a.	n.a.	n.a.
606	Male	69	above 60 y. o.	Gagarinskiy	South-Western Administrative Okrug	Yes	More often	1	0	0	0	0	0	0	0	0	0	Several times a week	0	More than 1 hour	0	0	5	Only own	1	0	0	0	0	0	0	0	9	9	5	3	7	3	6	8	on the road	Seldom (3-4 times per ride)	Both variants	2	3	Yes	I carry a bicycle with me in public transport	1	0
607	Male	66	above 60 y. o.	Sokol	Northern Administrative Okrug	No	n.a.	n.a.	n.a.	n.a.	n.a.	n.a.	n.a.	n.a.	n.a.	n.a.	n.a.	n.a.	n.a.	n.a.	n.a.	n.a.	n.a.	n.a.	n.a.	n.a.	n.a.	n.a.	n.a.	n.a.	n.a.	n.a.	n.a.	n.a.	n.a.	n.a.	n.a.	n.a.	n.a.	n.a.	n.a.	n.a.	n.a.	n.a.	n.a.	n.a.	n.a.	n.a.	n.a.
608	Female	28	18-29 y. o.	gorodskoi okrug Scherbinka	Novomoskovskiy-Troitskiy Administrative Okrug	Yes	no change	1	0	0	0	0	0	0	0	0	0	Once a month and more seldom	5	More than 1 hour	0	0	8	Only own	1	1	0	0	0	0	0	0	9	9	5	5	9	7	7	9	on the road	Very seldom (1-2 times per ride)	On the road	5	8	Yes	I don't combine	0	0
609	Female	45	40-49 y. o.	Preobrazhenskoe	Eastern Administrative Okrug	No	n.a.	n.a.	n.a.	n.a.	n.a.	n.a.	n.a.	n.a.	n.a.	n.a.	n.a.	n.a.	n.a.	n.a.	n.a.	n.a.	n.a.	n.a.	n.a.	n.a.	n.a.	n.a.	n.a.	n.a.	n.a.	n.a.	n.a.	n.a.	n.a.	n.a.	n.a.	n.a.	n.a.	n.a.	n.a.	n.a.	n.a.	n.a.	n.a.	n.a.	n.a.	n.a.	n.a.
610	Female	49	40-49 y. o.	Losinoostrovskiy	North-Eastern Administrative Okrug	No	n.a.	n.a.	n.a.	n.a.	n.a.	n.a.	n.a.	n.a.	n.a.	n.a.	n.a.	n.a.	n.a.	n.a.	n.a.	n.a.	n.a.	n.a.	n.a.	n.a.	n.a.	n.a.	n.a.	n.a.	n.a.	n.a.	n.a.	n.a.	n.a.	n.a.	n.a.	n.a.	n.a.	n.a.	n.a.	n.a.	n.a.	n.a.	n.a.	n.a.	n.a.	n.a.	n.a.
611	Male	25	18-29 y. o.	Preobrazhenskoe	Eastern Administrative Okrug	Yes	no change	1	1	0	0	0	0	0	0	0	0	Several times a week	0	More than 1 hour	30 minutes – 1 hour	0	4	Only own	0	1	1	0	0	0	0	0	10	10	6	2	9	9	8	10	on a sidewalk	Seldom (3-4 times per ride)	Both variants	5	8	Yes	I don't combine	0	0
612	Female	36	30-39 y. o.	Butyrskiy	North-Eastern Administrative Okrug	Yes	no change	1	0	0	0	0	0	1	0	0	0	Several times a week	0	More than 1 hour	0	More than 1 hour	7	Only own	1	1	0	0	0	0	0	0	9	9	8	4	6	8	8	8	both variants allowed	Never	on a sidewalk	5	7	Yes	I don't combine	0	0
613	Male	63	above 60 y. o.	Tyuply Stan	South-Western Administrative Okrug	No	n.a.	n.a.	n.a.	n.a.	n.a.	n.a.	n.a.	n.a.	n.a.	n.a.	n.a.	n.a.	n.a.	n.a.	n.a.	n.a.	n.a.	n.a.	n.a.	n.a.	n.a.	n.a.	n.a.	n.a.	n.a.	n.a.	n.a.	n.a.	n.a.	n.a.	n.a.	n.a.	n.a.	n.a.	n.a.	n.a.	n.a.	n.a.	n.a.	n.a.	n.a.	n.a.	n.a.
614	Female	29	18-29 y. o.	Vostochnoe Degunino	Northern Administrative Okrug	Yes	More often	1	0	0	0	0	0	1	0	0	0	Several times a week	0	More than 1 hour	0	More than 1 hour	4	Only own	1	1	0	0	0	0	0	0	9	7	1	1	10	9	8	9	both variants allowed	Never	on a sidewalk	6	7	Yes	I carry a bicycle with me in public transport	0	1
615	Female	61	above 60 y. o.	Chertanovo Yuzhnoe	Southern Administrative Okrug	No	n.a.	n.a.	n.a.	n.a.	n.a.	n.a.	n.a.	n.a.	n.a.	n.a.	n.a.	n.a.	n.a.	n.a.	n.a.	n.a.	n.a.	n.a.	n.a.	n.a.	n.a.	n.a.	n.a.	n.a.	n.a.	n.a.	n.a.	n.a.	n.a.	n.a.	n.a.	n.a.	n.a.	n.a.	n.a.	n.a.	n.a.	n.a.	n.a.	n.a.	n.a.	n.a.	n.a.
616	Female	51	50-59 y. o.	Pechatniki	South-Eastern Administrative Okrug	Yes	More often	1	0	0	0	0	0	0	0	0	0	Several times a week	0	More than 1 hour	0	0	3	Only own	1	0	0	0	1	0	0	0	5	4	4	3	3	6	7	8	on a sidewalk	Quite often (5-6 times per ride)	Not sure	3	4	Yes	I carry a bicycle with me in public transport	0	0
617	Female	50	50-59 y. o.	Butyrskiy	North-Eastern Administrative Okrug	No	n.a.	n.a.	n.a.	n.a.	n.a.	n.a.	n.a.	n.a.	n.a.	n.a.	n.a.	n.a.	n.a.	n.a.	n.a.	n.a.	n.a.	n.a.	n.a.	n.a.	n.a.	n.a.	n.a.	n.a.	n.a.	n.a.	n.a.	n.a.	n.a.	n.a.	n.a.	n.a.	n.a.	n.a.	n.a.	n.a.	n.a.	n.a.	n.a.	n.a.	n.a.	n.a.	n.a.
618	Male	68	above 60 y. o.	Biryulevo Vostochnoe	Southern Administrative Okrug	No	n.a.	n.a.	n.a.	n.a.	n.a.	n.a.	n.a.	n.a.	n.a.	n.a.	n.a.	n.a.	n.a.	n.a.	n.a.	n.a.	n.a.	n.a.	n.a.	n.a.	n.a.	n.a.	n.a.	n.a.	n.a.	n.a.	n.a.	n.a.	n.a.	n.a.	n.a.	n.a.	n.a.	n.a.	n.a.	n.a.	n.a.	n.a.	n.a.	n.a.	n.a.	n.a.	n.a.
619	Female	29	18-29 y. o.	Schukino	North-Western Administrative Okrug	Yes	no change	1	1	1	1	1	1	1	0	0	0	Every day	0	More than 1 hour	15 - 30 minutes	Up to 15 minutes	6	Only own	1	0	1	0	0	0	0	0	3	9	99	3	99	8	4	7	on a sidewalk	Very seldom (1-2 times per ride)	On the road	5	7	Yes	I carry a bicycle with me in public transport	0	1
620	Male	25	18-29 y. o.	Donskoy	Southern Administrative Okrug	Yes	More often	1	0	0	0	0	0	1	0	0	0	Several times a week	0	More than 1 hour	0	More than 1 hour	10	Only own	1	0	1	1	1	1	0	0	10	10	5	4	8	7	8	8	on a sidewalk	Quite often (5-6 times per ride)	Not sure	8	10	Yes	I don't combine	0	0
621	Male	80	above 60 y. o.	Vnukovo	Western Administrative Okrug	No	n.a.	n.a.	n.a.	n.a.	n.a.	n.a.	n.a.	n.a.	n.a.	n.a.	n.a.	n.a.	n.a.	n.a.	n.a.	n.a.	n.a.	n.a.	n.a.	n.a.	n.a.	n.a.	n.a.	n.a.	n.a.	n.a.	n.a.	n.a.	n.a.	n.a.	n.a.	n.a.	n.a.	n.a.	n.a.	n.a.	n.a.	n.a.	n.a.	n.a.	n.a.	n.a.	n.a.
622	Female	27	18-29 y. o.	Severniy	North-Eastern Administrative Okrug	Yes	no change	1	0	0	0	0	0	0	0	0	0	Several times a week	0	More than 1 hour	0	0	6	Only own	1	0	0	0	0	0	0	0	8	8	6	2	7	4	7	6	both variants allowed	Seldom (3-4 times per ride)	Both variants	3	6	Yes	I don't combine	0	0
623	Male	32	30-39 y. o.	Chertanovo Yuzhnoe	Southern Administrative Okrug	No	n.a.	n.a.	n.a.	n.a.	n.a.	n.a.	n.a.	n.a.	n.a.	n.a.	n.a.	n.a.	n.a.	n.a.	n.a.	n.a.	n.a.	n.a.	n.a.	n.a.	n.a.	n.a.	n.a.	n.a.	n.a.	n.a.	n.a.	n.a.	n.a.	n.a.	n.a.	n.a.	n.a.	n.a.	n.a.	n.a.	n.a.	n.a.	n.a.	n.a.	n.a.	n.a.	n.a.
624	Female	26	18-29 y. o.	Zyuzino	South-Western Administrative Okrug	No	n.a.	n.a.	n.a.	n.a.	n.a.	n.a.	n.a.	n.a.	n.a.	n.a.	n.a.	n.a.	n.a.	n.a.	n.a.	n.a.	n.a.	n.a.	n.a.	n.a.	n.a.	n.a.	n.a.	n.a.	n.a.	n.a.	n.a.	n.a.	n.a.	n.a.	n.a.	n.a.	n.a.	n.a.	n.a.	n.a.	n.a.	n.a.	n.a.	n.a.	n.a.	n.a.	n.a.
625	Male	62	above 60 y. o.	Vykhino-Zhulebino	South-Eastern Administrative Okrug	Yes	no change	1	0	0	0	0	0	0	0	0	0	Several times a week	0	More than 1 hour	0	0	8	Only own	1	0	0	0	0	0	0	0	99	10	99	99	99	99	99	8	on the road	Never	on a sidewalk	99	8	No	I don't combine	0	0
626	Female	48	40-49 y. o.	Vykhino-Zhulebino	South-Eastern Administrative Okrug	No	n.a.	n.a.	n.a.	n.a.	n.a.	n.a.	n.a.	n.a.	n.a.	n.a.	n.a.	n.a.	n.a.	n.a.	n.a.	n.a.	n.a.	n.a.	n.a.	n.a.	n.a.	n.a.	n.a.	n.a.	n.a.	n.a.	n.a.	n.a.	n.a.	n.a.	n.a.	n.a.	n.a.	n.a.	n.a.	n.a.	n.a.	n.a.	n.a.	n.a.	n.a.	n.a.	n.a.
627	Male	26	18-29 y. o.	Zamoskvorechie	Central Administrative Okrug	Yes	More often	1	0	0	0	0	0	1	0	0	0	Several times a week	0	More than 1 hour	0	More than 1 hour	5	Only own	1	0	0	0	0	0	0	0	10	10	6	4	6	5	9	8	on the road	Very seldom (1-2 times per ride)	On the road	5	5	No	I carry a bicycle with me in public transport	0	1
628	Male	29	18-29 y. o.	Yakimanka	Central Administrative Okrug	Yes	no change	1	0	0	0	0	0	1	0	0	0	Every day	0	More than 1 hour	0	More than 1 hour	5	Only own	1	0	0	0	0	0	0	0	10	10	8	7	10	7	9	9	on the road	Very often (more than 6 times per ride)	0	3	3	Yes	I don't combine	0	0
629	Male	23	18-29 y. o.	Biryulevo Vostochnoe	Southern Administrative Okrug	Yes	no change	0	1	1	0	0	0	1	0	0	0	Every day	0	0	More than 1 hour	More than 1 hour	7	Only own	1	0	0	0	0	0	0	0	10	10	8	8	6	6	10	8	both variants allowed	Very seldom (1-2 times per ride)	On the road	4	9	No	I don't combine	0	0
630	Male	29	18-29 y. o.	Lomonosovskiy	South-Western Administrative Okrug	Yes	no change	0	0	0	0	1	0	0	0	0	0	Several times a week	0	0	Up to 15 minutes	0	3	Only own	0	1	0	0	0	0	0	0	6	10	3	6	7	7	7	5	on the road	Never	on a sidewalk	3	4	No	I use a bicycle to get to the public transport stations	0	0
631	Male	34	30-39 y. o.	Khamovniki	Central Administrative Okrug	No	n.a.	n.a.	n.a.	n.a.	n.a.	n.a.	n.a.	n.a.	n.a.	n.a.	n.a.	n.a.	n.a.	n.a.	n.a.	n.a.	n.a.	n.a.	n.a.	n.a.	n.a.	n.a.	n.a.	n.a.	n.a.	n.a.	n.a.	n.a.	n.a.	n.a.	n.a.	n.a.	n.a.	n.a.	n.a.	n.a.	n.a.	n.a.	n.a.	n.a.	n.a.	n.a.	n.a.
632	Male	27	18-29 y. o.	Filevsliy Park	Western Administrative Okrug	Yes	no change	1	1	0	1	0	0	0	0	0	0	Every day	0	More than 1 hour	More than 1 hour	0	4	Only own	1	0	0	0	0	0	0	0	5	9	4	3	7	5	6	6	on the road	Quite often (5-6 times per ride)	Not sure	4	5	No	I don't combine	0	0
633	Male	22	18-29 y. o.	Biryulevo Vostochnoe	Southern Administrative Okrug	No	n.a.	n.a.	n.a.	n.a.	n.a.	n.a.	n.a.	n.a.	n.a.	n.a.	n.a.	n.a.	n.a.	n.a.	n.a.	n.a.	n.a.	n.a.	n.a.	n.a.	n.a.	n.a.	n.a.	n.a.	n.a.	n.a.	n.a.	n.a.	n.a.	n.a.	n.a.	n.a.	n.a.	n.a.	n.a.	n.a.	n.a.	n.a.	n.a.	n.a.	n.a.	n.a.	n.a.
634	Male	24	18-29 y. o.	Yuzhnoe Butovo	South-Western Administrative Okrug	Yes	more seldom	1	0	0	0	0	0	0	0	0	0	Several times a month	5	More than 1 hour	0	0	3	Only own	1	1	0	1	1	0	0	0	4	9	4	2	8	5	7	6	both variants allowed	Never	on a sidewalk	3	4	Yes	I don't combine	0	0
635	Female	34	30-39 y. o.	Perovo	Eastern Administrative Okrug	No	n.a.	n.a.	n.a.	n.a.	n.a.	n.a.	n.a.	n.a.	n.a.	n.a.	n.a.	n.a.	n.a.	n.a.	n.a.	n.a.	n.a.	n.a.	n.a.	n.a.	n.a.	n.a.	n.a.	n.a.	n.a.	n.a.	n.a.	n.a.	n.a.	n.a.	n.a.	n.a.	n.a.	n.a.	n.a.	n.a.	n.a.	n.a.	n.a.	n.a.	n.a.	n.a.	n.a.
636	Female	23	18-29 y. o.	Otradnoe	North-Eastern Administrative Okrug	No	n.a.	n.a.	n.a.	n.a.	n.a.	n.a.	n.a.	n.a.	n.a.	n.a.	n.a.	n.a.	n.a.	n.a.	n.a.	n.a.	n.a.	n.a.	n.a.	n.a.	n.a.	n.a.	n.a.	n.a.	n.a.	n.a.	n.a.	n.a.	n.a.	n.a.	n.a.	n.a.	n.a.	n.a.	n.a.	n.a.	n.a.	n.a.	n.a.	n.a.	n.a.	n.a.	n.a.
637	Male	35	30-39 y. o.	Bibirevo	North-Eastern Administrative Okrug	No	n.a.	n.a.	n.a.	n.a.	n.a.	n.a.	n.a.	n.a.	n.a.	n.a.	n.a.	n.a.	n.a.	n.a.	n.a.	n.a.	n.a.	n.a.	n.a.	n.a.	n.a.	n.a.	n.a.	n.a.	n.a.	n.a.	n.a.	n.a.	n.a.	n.a.	n.a.	n.a.	n.a.	n.a.	n.a.	n.a.	n.a.	n.a.	n.a.	n.a.	n.a.	n.a.	n.a.
638	Male	50	50-59 y. o.	Severnoe Medvedkovo	North-Eastern Administrative Okrug	No	n.a.	n.a.	n.a.	n.a.	n.a.	n.a.	n.a.	n.a.	n.a.	n.a.	n.a.	n.a.	n.a.	n.a.	n.a.	n.a.	n.a.	n.a.	n.a.	n.a.	n.a.	n.a.	n.a.	n.a.	n.a.	n.a.	n.a.	n.a.	n.a.	n.a.	n.a.	n.a.	n.a.	n.a.	n.a.	n.a.	n.a.	n.a.	n.a.	n.a.	n.a.	n.a.	n.a.
639	Female	22	18-29 y. o.	Severnoe Izmailovo	Eastern Administrative Okrug	Yes	More often	1	0	0	0	0	0	0	0	0	0	Several times a week	0	More than 1 hour	0	0	3	Only own	1	0	0	0	0	0	0	0	7	7	5	2	7	3	5	8	on a sidewalk	Very seldom (1-2 times per ride)	On the road	3	4	Yes	I carry a bicycle with me in public transport	1	1
640	Female	22	18-29 y. o.	Khoroshevo-Mnevniki	North-Western Administrative Okrug	No	n.a.	n.a.	n.a.	n.a.	n.a.	n.a.	n.a.	n.a.	n.a.	n.a.	n.a.	n.a.	n.a.	n.a.	n.a.	n.a.	n.a.	n.a.	n.a.	n.a.	n.a.	n.a.	n.a.	n.a.	n.a.	n.a.	n.a.	n.a.	n.a.	n.a.	n.a.	n.a.	n.a.	n.a.	n.a.	n.a.	n.a.	n.a.	n.a.	n.a.	n.a.	n.a.	n.a.
641	Female	34	30-39 y. o.	Altufievskiy	North-Eastern Administrative Okrug	No	n.a.	n.a.	n.a.	n.a.	n.a.	n.a.	n.a.	n.a.	n.a.	n.a.	n.a.	n.a.	n.a.	n.a.	n.a.	n.a.	n.a.	n.a.	n.a.	n.a.	n.a.	n.a.	n.a.	n.a.	n.a.	n.a.	n.a.	n.a.	n.a.	n.a.	n.a.	n.a.	n.a.	n.a.	n.a.	n.a.	n.a.	n.a.	n.a.	n.a.	n.a.	n.a.	n.a.
642	Male	77	above 60 y. o.	Lomonosovskiy	South-Western Administrative Okrug	Yes	more seldom	1	0	0	0	0	0	0	0	0	0	Once a month and more seldom	1	30 minutes – 1 hour	0	0	5	Only own	1	0	0	0	0	0	0	0	4	5	3	1	8	4	6	5	on a sidewalk	Not sure	0	5	5	No	I don't combine	0	0
643	Male	21	18-29 y. o.	Marfino	North-Eastern Administrative Okrug	No	n.a.	n.a.	n.a.	n.a.	n.a.	n.a.	n.a.	n.a.	n.a.	n.a.	n.a.	n.a.	n.a.	n.a.	n.a.	n.a.	n.a.	n.a.	n.a.	n.a.	n.a.	n.a.	n.a.	n.a.	n.a.	n.a.	n.a.	n.a.	n.a.	n.a.	n.a.	n.a.	n.a.	n.a.	n.a.	n.a.	n.a.	n.a.	n.a.	n.a.	n.a.	n.a.	n.a.
644	Female	18	18-29 y. o.	Basmanny	Central Administrative Okrug	Yes	More often	1	0	0	0	0	0	0	0	0	0	Several times a month	4	More than 1 hour	0	0	6	Only rented	1	0	1	0	0	0	0	0	10	3	7	6	8	10	5	10	both variants allowed	Seldom (3-4 times per ride)	Both variants	4	7	Yes	I don't combine	0	0
645	Male	23	18-29 y. o.	Tverskoi	Central Administrative Okrug	Yes	More often	0	1	1	0	0	0	0	0	0	0	Several times a week	0	0	30 minutes – 1 hour	0	10	Only own	0	0	1	0	0	1	0	0	6	2	10	7	10	10	7	8	on the road	Very seldom (1-2 times per ride)	On the road	4	4	Yes	I carry a bicycle with me in public transport	0	1
646	Male	27	18-29 y. o.	Ramenki	Western Administrative Okrug	No	n.a.	n.a.	n.a.	n.a.	n.a.	n.a.	n.a.	n.a.	n.a.	n.a.	n.a.	n.a.	n.a.	n.a.	n.a.	n.a.	n.a.	n.a.	n.a.	n.a.	n.a.	n.a.	n.a.	n.a.	n.a.	n.a.	n.a.	n.a.	n.a.	n.a.	n.a.	n.a.	n.a.	n.a.	n.a.	n.a.	n.a.	n.a.	n.a.	n.a.	n.a.	n.a.	n.a.
647	Female	46	40-49 y. o.	Chertanovo Tsentralnoe	Southern Administrative Okrug	Yes	more seldom	1	0	0	0	0	0	0	0	0	0	Several times a month	1	More than 1 hour	0	0	7	Only own	1	0	0	0	0	0	0	0	99	99	99	99	99	99	99	99	both variants allowed	Never	on a sidewalk	5	5	Yes	I don't combine	0	0
648	Male	31	30-39 y. o.	Krasnoselskiy	Central Administrative Okrug	No	n.a.	n.a.	n.a.	n.a.	n.a.	n.a.	n.a.	n.a.	n.a.	n.a.	n.a.	n.a.	n.a.	n.a.	n.a.	n.a.	n.a.	n.a.	n.a.	n.a.	n.a.	n.a.	n.a.	n.a.	n.a.	n.a.	n.a.	n.a.	n.a.	n.a.	n.a.	n.a.	n.a.	n.a.	n.a.	n.a.	n.a.	n.a.	n.a.	n.a.	n.a.	n.a.	n.a.
649	Male	51	50-59 y. o.	Koptevo	Northern Administrative Okrug	No	n.a.	n.a.	n.a.	n.a.	n.a.	n.a.	n.a.	n.a.	n.a.	n.a.	n.a.	n.a.	n.a.	n.a.	n.a.	n.a.	n.a.	n.a.	n.a.	n.a.	n.a.	n.a.	n.a.	n.a.	n.a.	n.a.	n.a.	n.a.	n.a.	n.a.	n.a.	n.a.	n.a.	n.a.	n.a.	n.a.	n.a.	n.a.	n.a.	n.a.	n.a.	n.a.	n.a.
650	Male	21	18-29 y. o.	Vykhino-Zhulebino	South-Eastern Administrative Okrug	No	n.a.	n.a.	n.a.	n.a.	n.a.	n.a.	n.a.	n.a.	n.a.	n.a.	n.a.	n.a.	n.a.	n.a.	n.a.	n.a.	n.a.	n.a.	n.a.	n.a.	n.a.	n.a.	n.a.	n.a.	n.a.	n.a.	n.a.	n.a.	n.a.	n.a.	n.a.	n.a.	n.a.	n.a.	n.a.	n.a.	n.a.	n.a.	n.a.	n.a.	n.a.	n.a.	n.a.
651	Male	32	30-39 y. o.	Nagatino-Sadovniki	Southern Administrative Okrug	No	n.a.	n.a.	n.a.	n.a.	n.a.	n.a.	n.a.	n.a.	n.a.	n.a.	n.a.	n.a.	n.a.	n.a.	n.a.	n.a.	n.a.	n.a.	n.a.	n.a.	n.a.	n.a.	n.a.	n.a.	n.a.	n.a.	n.a.	n.a.	n.a.	n.a.	n.a.	n.a.	n.a.	n.a.	n.a.	n.a.	n.a.	n.a.	n.a.	n.a.	n.a.	n.a.	n.a.
652	Male	28	18-29 y. o.	Konkovo	South-Western Administrative Okrug	No	n.a.	n.a.	n.a.	n.a.	n.a.	n.a.	n.a.	n.a.	n.a.	n.a.	n.a.	n.a.	n.a.	n.a.	n.a.	n.a.	n.a.	n.a.	n.a.	n.a.	n.a.	n.a.	n.a.	n.a.	n.a.	n.a.	n.a.	n.a.	n.a.	n.a.	n.a.	n.a.	n.a.	n.a.	n.a.	n.a.	n.a.	n.a.	n.a.	n.a.	n.a.	n.a.	n.a.
653	Male	20	18-29 y. o.	Tyuply Stan	South-Western Administrative Okrug	No	n.a.	n.a.	n.a.	n.a.	n.a.	n.a.	n.a.	n.a.	n.a.	n.a.	n.a.	n.a.	n.a.	n.a.	n.a.	n.a.	n.a.	n.a.	n.a.	n.a.	n.a.	n.a.	n.a.	n.a.	n.a.	n.a.	n.a.	n.a.	n.a.	n.a.	n.a.	n.a.	n.a.	n.a.	n.a.	n.a.	n.a.	n.a.	n.a.	n.a.	n.a.	n.a.	n.a.
654	Female	29	18-29 y. o.	Sokolninki	Eastern Administrative Okrug	No	n.a.	n.a.	n.a.	n.a.	n.a.	n.a.	n.a.	n.a.	n.a.	n.a.	n.a.	n.a.	n.a.	n.a.	n.a.	n.a.	n.a.	n.a.	n.a.	n.a.	n.a.	n.a.	n.a.	n.a.	n.a.	n.a.	n.a.	n.a.	n.a.	n.a.	n.a.	n.a.	n.a.	n.a.	n.a.	n.a.	n.a.	n.a.	n.a.	n.a.	n.a.	n.a.	n.a.
655	Female	25	18-29 y. o.	Tekstilschiki	South-Eastern Administrative Okrug	Yes	More often	1	1	0	1	1	1	1	0	0	0	Every day	0	Not sure	More than 1 hour	30 minutes – 1 hour	6	Only own	1	0	0	0	0	0	0	0	5	10	6	1	7	3	4	6	both variants allowed	Very often (more than 6 times per ride)	0	2	4	Yes	I carry a bicycle with me in public transport	1	1
656	Male	31	30-39 y. o.	Mosvorechie-Saburovo	Southern Administrative Okrug	No	n.a.	n.a.	n.a.	n.a.	n.a.	n.a.	n.a.	n.a.	n.a.	n.a.	n.a.	n.a.	n.a.	n.a.	n.a.	n.a.	n.a.	n.a.	n.a.	n.a.	n.a.	n.a.	n.a.	n.a.	n.a.	n.a.	n.a.	n.a.	n.a.	n.a.	n.a.	n.a.	n.a.	n.a.	n.a.	n.a.	n.a.	n.a.	n.a.	n.a.	n.a.	n.a.	n.a.
657	Female	30	30-39 y. o.	Kryukovo	Zelenogradskiy Administrative Okrug	No	n.a.	n.a.	n.a.	n.a.	n.a.	n.a.	n.a.	n.a.	n.a.	n.a.	n.a.	n.a.	n.a.	n.a.	n.a.	n.a.	n.a.	n.a.	n.a.	n.a.	n.a.	n.a.	n.a.	n.a.	n.a.	n.a.	n.a.	n.a.	n.a.	n.a.	n.a.	n.a.	n.a.	n.a.	n.a.	n.a.	n.a.	n.a.	n.a.	n.a.	n.a.	n.a.	n.a.
658	Female	18	18-29 y. o.	Troparevo-Nikulino	Western Administrative Okrug	Yes	More often	1	0	0	1	1	0	1	0	0	0	Every day	0	15 - 30 minutes	15 - 30 minutes	15 - 30 minutes	8	Only own	1	0	0	0	0	0	0	0	6	6	1	10	10	4	1	6	both variants allowed	Quite often (5-6 times per ride)	Not sure	10	7	Yes	I don't combine	0	0
659	Male	28	18-29 y. o.	Schukino	North-Western Administrative Okrug	Yes	no change	1	1	0	0	0	0	0	0	0	0	Several times a week	0	More than 1 hour	More than 1 hour	0	7	Only own	1	0	0	0	1	0	0	0	10	10	8	6	9	7	8	9	on the road	Seldom (3-4 times per ride)	Both variants	5	6	No	I don't combine	0	0
660	Female	42	40-49 y. o.	Krylatskoe	Western Administrative Okrug	Yes	no change	1	0	0	0	0	0	0	0	0	0	Several times a week	0	Not sure	0	0	1	Only own	1	1	1	0	0	0	0	0	1	1	1	1	1	1	1	1	on the road	Very seldom (1-2 times per ride)	On the road	1	1	Yes	I don't combine	0	0
661	Female	24	18-29 y. o.	Savelovskiy	Northern Administrative Okrug	No	n.a.	n.a.	n.a.	n.a.	n.a.	n.a.	n.a.	n.a.	n.a.	n.a.	n.a.	n.a.	n.a.	n.a.	n.a.	n.a.	n.a.	n.a.	n.a.	n.a.	n.a.	n.a.	n.a.	n.a.	n.a.	n.a.	n.a.	n.a.	n.a.	n.a.	n.a.	n.a.	n.a.	n.a.	n.a.	n.a.	n.a.	n.a.	n.a.	n.a.	n.a.	n.a.	n.a.
662	Male	28	18-29 y. o.	Brateevo	Southern Administrative Okrug	Yes	no change	1	0	0	0	0	0	0	0	0	0	Once a month and more seldom	3	30 minutes – 1 hour	0	0	9	Only rented	1	1	0	0	0	1	0	0	10	10	99	99	7	99	9	8	on the road	Never	on a sidewalk	8	7	Yes	I don't combine	0	0
663	Male	30	30-39 y. o.	Ivanovskoe	Eastern Administrative Okrug	No	n.a.	n.a.	n.a.	n.a.	n.a.	n.a.	n.a.	n.a.	n.a.	n.a.	n.a.	n.a.	n.a.	n.a.	n.a.	n.a.	n.a.	n.a.	n.a.	n.a.	n.a.	n.a.	n.a.	n.a.	n.a.	n.a.	n.a.	n.a.	n.a.	n.a.	n.a.	n.a.	n.a.	n.a.	n.a.	n.a.	n.a.	n.a.	n.a.	n.a.	n.a.	n.a.	n.a.
664	Male	34	30-39 y. o.	Nagatino-Sadovniki	Southern Administrative Okrug	No	n.a.	n.a.	n.a.	n.a.	n.a.	n.a.	n.a.	n.a.	n.a.	n.a.	n.a.	n.a.	n.a.	n.a.	n.a.	n.a.	n.a.	n.a.	n.a.	n.a.	n.a.	n.a.	n.a.	n.a.	n.a.	n.a.	n.a.	n.a.	n.a.	n.a.	n.a.	n.a.	n.a.	n.a.	n.a.	n.a.	n.a.	n.a.	n.a.	n.a.	n.a.	n.a.	n.a.
665	Male	27	18-29 y. o.	Brateevo	Southern Administrative Okrug	Yes	more seldom	1	0	0	0	0	0	0	0	0	0	Several times a week	0	More than 1 hour	0	0	5	Only own	1	1	0	0	0	0	0	0	6	8	5	4	10	8	10	8	on the road	Very seldom (1-2 times per ride)	On the road	5	8	No	I don't combine	0	0
666	Female	22	18-29 y. o.	Obruchevskiy	South-Western Administrative Okrug	No	n.a.	n.a.	n.a.	n.a.	n.a.	n.a.	n.a.	n.a.	n.a.	n.a.	n.a.	n.a.	n.a.	n.a.	n.a.	n.a.	n.a.	n.a.	n.a.	n.a.	n.a.	n.a.	n.a.	n.a.	n.a.	n.a.	n.a.	n.a.	n.a.	n.a.	n.a.	n.a.	n.a.	n.a.	n.a.	n.a.	n.a.	n.a.	n.a.	n.a.	n.a.	n.a.	n.a.
667	Male	53	50-59 y. o.	Khovrino	Northern Administrative Okrug	No	n.a.	n.a.	n.a.	n.a.	n.a.	n.a.	n.a.	n.a.	n.a.	n.a.	n.a.	n.a.	n.a.	n.a.	n.a.	n.a.	n.a.	n.a.	n.a.	n.a.	n.a.	n.a.	n.a.	n.a.	n.a.	n.a.	n.a.	n.a.	n.a.	n.a.	n.a.	n.a.	n.a.	n.a.	n.a.	n.a.	n.a.	n.a.	n.a.	n.a.	n.a.	n.a.	n.a.
668	Female	26	18-29 y. o.	poselenie Voronovskoe	Novomoskovskiy-Troitskiy Administrative Okrug	No	n.a.	n.a.	n.a.	n.a.	n.a.	n.a.	n.a.	n.a.	n.a.	n.a.	n.a.	n.a.	n.a.	n.a.	n.a.	n.a.	n.a.	n.a.	n.a.	n.a.	n.a.	n.a.	n.a.	n.a.	n.a.	n.a.	n.a.	n.a.	n.a.	n.a.	n.a.	n.a.	n.a.	n.a.	n.a.	n.a.	n.a.	n.a.	n.a.	n.a.	n.a.	n.a.	n.a.
669	Female	44	40-49 y. o.	Konkovo	South-Western Administrative Okrug	Yes	More often	1	0	0	0	0	0	1	0	0	0	Several times a week	0	More than 1 hour	0	More than 1 hour	2	Only own	1	1	0	0	0	0	0	0	10	10	1	1	2	1	5	7	on a sidewalk	Seldom (3-4 times per ride)	Both variants	1	5	No	I carry a bicycle with me in public transport	0	0
670	Male	37	30-39 y. o.	Tsaritsyno	Southern Administrative Okrug	No	n.a.	n.a.	n.a.	n.a.	n.a.	n.a.	n.a.	n.a.	n.a.	n.a.	n.a.	n.a.	n.a.	n.a.	n.a.	n.a.	n.a.	n.a.	n.a.	n.a.	n.a.	n.a.	n.a.	n.a.	n.a.	n.a.	n.a.	n.a.	n.a.	n.a.	n.a.	n.a.	n.a.	n.a.	n.a.	n.a.	n.a.	n.a.	n.a.	n.a.	n.a.	n.a.	n.a.
671	Male	28	18-29 y. o.	Vostochnoe Izmailovo	Eastern Administrative Okrug	Yes	no change	1	1	1	1	1	1	1	0	0	0	Every day	0	More than 1 hour	More than 1 hour	More than 1 hour	1	Only own	0	1	0	0	0	0	0	0	1	2	7	3	5	5	1	1	Not sure	Never	on a sidewalk	1	5	Yes	I don't combine	0	0
672	Female	22	18-29 y. o.	Butyrskiy	North-Eastern Administrative Okrug	Yes	more seldom	1	0	0	0	0	0	1	0	0	0	Several times a week	0	More than 1 hour	0	More than 1 hour	8	Only own	1	0	0	0	0	0	0	0	10	10	7	5	9	10	5	5	on a sidewalk	Quite often (5-6 times per ride)	Not sure	7	7	Yes	I don't combine	0	0
673	Male	22	18-29 y. o.	Chertanovo Yuzhnoe	Southern Administrative Okrug	No	n.a.	n.a.	n.a.	n.a.	n.a.	n.a.	n.a.	n.a.	n.a.	n.a.	n.a.	n.a.	n.a.	n.a.	n.a.	n.a.	n.a.	n.a.	n.a.	n.a.	n.a.	n.a.	n.a.	n.a.	n.a.	n.a.	n.a.	n.a.	n.a.	n.a.	n.a.	n.a.	n.a.	n.a.	n.a.	n.a.	n.a.	n.a.	n.a.	n.a.	n.a.	n.a.	n.a.
674	Female	27	18-29 y. o.	Severniy	North-Eastern Administrative Okrug	Yes	More often	0	0	0	0	0	0	0	1	0	to the park	Several times a week	0	0	0	0	8	Only rented	1	0	1	0	0	0	0	0	8	1	8	5	8	6	8	5	on the road	Seldom (3-4 times per ride)	Both variants	5	5	No	I don't combine	0	0
675	Female	40	40-49 y. o.	Marfino	North-Eastern Administrative Okrug	Yes	More often	1	0	0	0	0	0	0	0	0	0	Several times a week	0	30 minutes – 1 hour	0	0	5	Both own and rented, depending on situation	1	0	0	0	0	0	0	0	9	9	8	7	9	9	8	7	both variants allowed	Never	on a sidewalk	2	5	Yes	I carry a bicycle with me in public transport	0	0
676	Male	26	18-29 y. o.	Presnenskiy	Central Administrative Okrug	Yes	more seldom	1	1	0	0	0	0	0	0	0	0	Several times a month	1	More than 1 hour	Not sure	0	6	Only rented	1	0	1	0	0	1	0	0	9	7	7	3	5	5	8	9	on the road	Very often (more than 6 times per ride)	0	6	7	Yes	I don't combine	0	0
677	Male	28	18-29 y. o.	Krylatskoe	Western Administrative Okrug	No	n.a.	n.a.	n.a.	n.a.	n.a.	n.a.	n.a.	n.a.	n.a.	n.a.	n.a.	n.a.	n.a.	n.a.	n.a.	n.a.	n.a.	n.a.	n.a.	n.a.	n.a.	n.a.	n.a.	n.a.	n.a.	n.a.	n.a.	n.a.	n.a.	n.a.	n.a.	n.a.	n.a.	n.a.	n.a.	n.a.	n.a.	n.a.	n.a.	n.a.	n.a.	n.a.	n.a.
678	Male	28	18-29 y. o.	Ostankinskiy	North-Eastern Administrative Okrug	Yes	More often	1	1	1	1	1	1	1	0	0	0	Several times a week	0	30 minutes – 1 hour	Up to 15 minutes	More than 1 hour	7	Only own	1	0	0	0	0	0	0	0	8	6	6	8	8	8	7	10	on the road	Seldom (3-4 times per ride)	Both variants	6	8	Yes	I don't combine	0	0
679	Female	28	18-29 y. o.	Orekhovo-Borisovo Severnoe	Southern Administrative Okrug	No	n.a.	n.a.	n.a.	n.a.	n.a.	n.a.	n.a.	n.a.	n.a.	n.a.	n.a.	n.a.	n.a.	n.a.	n.a.	n.a.	n.a.	n.a.	n.a.	n.a.	n.a.	n.a.	n.a.	n.a.	n.a.	n.a.	n.a.	n.a.	n.a.	n.a.	n.a.	n.a.	n.a.	n.a.	n.a.	n.a.	n.a.	n.a.	n.a.	n.a.	n.a.	n.a.	n.a.
680	Female	18	18-29 y. o.	Yasenevo	South-Western Administrative Okrug	No	n.a.	n.a.	n.a.	n.a.	n.a.	n.a.	n.a.	n.a.	n.a.	n.a.	n.a.	n.a.	n.a.	n.a.	n.a.	n.a.	n.a.	n.a.	n.a.	n.a.	n.a.	n.a.	n.a.	n.a.	n.a.	n.a.	n.a.	n.a.	n.a.	n.a.	n.a.	n.a.	n.a.	n.a.	n.a.	n.a.	n.a.	n.a.	n.a.	n.a.	n.a.	n.a.	n.a.
681	Male	40	40-49 y. o.	Kurkino	North-Western Administrative Okrug	No	n.a.	n.a.	n.a.	n.a.	n.a.	n.a.	n.a.	n.a.	n.a.	n.a.	n.a.	n.a.	n.a.	n.a.	n.a.	n.a.	n.a.	n.a.	n.a.	n.a.	n.a.	n.a.	n.a.	n.a.	n.a.	n.a.	n.a.	n.a.	n.a.	n.a.	n.a.	n.a.	n.a.	n.a.	n.a.	n.a.	n.a.	n.a.	n.a.	n.a.	n.a.	n.a.	n.a.
682	Female	22	18-29 y. o.	Bogorodskoe	Eastern Administrative Okrug	Yes	no change	1	0	0	0	0	0	0	0	0	0	Several times a week	0	30 minutes – 1 hour	0	0	6	Only rented	1	0	0	0	0	0	0	0	2	3	1	1	7	99	5	5	both variants allowed	Not sure	0	5	6	Yes	I don't combine	0	0
683	Female	26	18-29 y. o.	Tsaritsyno	Southern Administrative Okrug	No	n.a.	n.a.	n.a.	n.a.	n.a.	n.a.	n.a.	n.a.	n.a.	n.a.	n.a.	n.a.	n.a.	n.a.	n.a.	n.a.	n.a.	n.a.	n.a.	n.a.	n.a.	n.a.	n.a.	n.a.	n.a.	n.a.	n.a.	n.a.	n.a.	n.a.	n.a.	n.a.	n.a.	n.a.	n.a.	n.a.	n.a.	n.a.	n.a.	n.a.	n.a.	n.a.	n.a.
684	Male	28	18-29 y. o.	Bibirevo	North-Eastern Administrative Okrug	Yes	more seldom	1	0	0	0	0	0	1	0	0	0	Several times a week	0	More than 1 hour	0	More than 1 hour	3	Only own	1	0	1	0	0	0	0	0	5	10	7	6	7	6	8	10	on the road	Very seldom (1-2 times per ride)	On the road	1	7	Yes	I carry a bicycle with me in public transport	1	0
685	Female	18	18-29 y. o.	Izmailovo	Eastern Administrative Okrug	No	n.a.	n.a.	n.a.	n.a.	n.a.	n.a.	n.a.	n.a.	n.a.	n.a.	n.a.	n.a.	n.a.	n.a.	n.a.	n.a.	n.a.	n.a.	n.a.	n.a.	n.a.	n.a.	n.a.	n.a.	n.a.	n.a.	n.a.	n.a.	n.a.	n.a.	n.a.	n.a.	n.a.	n.a.	n.a.	n.a.	n.a.	n.a.	n.a.	n.a.	n.a.	n.a.	n.a.
686	Female	21	18-29 y. o.	Sokol	Northern Administrative Okrug	No	n.a.	n.a.	n.a.	n.a.	n.a.	n.a.	n.a.	n.a.	n.a.	n.a.	n.a.	n.a.	n.a.	n.a.	n.a.	n.a.	n.a.	n.a.	n.a.	n.a.	n.a.	n.a.	n.a.	n.a.	n.a.	n.a.	n.a.	n.a.	n.a.	n.a.	n.a.	n.a.	n.a.	n.a.	n.a.	n.a.	n.a.	n.a.	n.a.	n.a.	n.a.	n.a.	n.a.
687	Female	75	above 60 y. o.	Krylatskoe	Western Administrative Okrug	No	n.a.	n.a.	n.a.	n.a.	n.a.	n.a.	n.a.	n.a.	n.a.	n.a.	n.a.	n.a.	n.a.	n.a.	n.a.	n.a.	n.a.	n.a.	n.a.	n.a.	n.a.	n.a.	n.a.	n.a.	n.a.	n.a.	n.a.	n.a.	n.a.	n.a.	n.a.	n.a.	n.a.	n.a.	n.a.	n.a.	n.a.	n.a.	n.a.	n.a.	n.a.	n.a.	n.a.
688	Female	20	18-29 y. o.	Vostochnoe Degunino	Northern Administrative Okrug	Yes	More often	1	0	0	0	0	0	0	0	0	0	Several times a month	6	More than 1 hour	0	0	10	Only rented	1	0	0	0	0	0	0	0	10	10	8	2	10	7	6	7	on the road	Quite often (5-6 times per ride)	Not sure	8	9	Yes	I don't combine	0	0
689	Male	18	18-29 y. o.	Mozhaiskiy	Western Administrative Okrug	No	n.a.	n.a.	n.a.	n.a.	n.a.	n.a.	n.a.	n.a.	n.a.	n.a.	n.a.	n.a.	n.a.	n.a.	n.a.	n.a.	n.a.	n.a.	n.a.	n.a.	n.a.	n.a.	n.a.	n.a.	n.a.	n.a.	n.a.	n.a.	n.a.	n.a.	n.a.	n.a.	n.a.	n.a.	n.a.	n.a.	n.a.	n.a.	n.a.	n.a.	n.a.	n.a.	n.a.
690	Female	20	18-29 y. o.	Khoroshevskiy	Northern Administrative Okrug	No	n.a.	n.a.	n.a.	n.a.	n.a.	n.a.	n.a.	n.a.	n.a.	n.a.	n.a.	n.a.	n.a.	n.a.	n.a.	n.a.	n.a.	n.a.	n.a.	n.a.	n.a.	n.a.	n.a.	n.a.	n.a.	n.a.	n.a.	n.a.	n.a.	n.a.	n.a.	n.a.	n.a.	n.a.	n.a.	n.a.	n.a.	n.a.	n.a.	n.a.	n.a.	n.a.	n.a.
691	Female	24	18-29 y. o.	Schukino	North-Western Administrative Okrug	Yes	more seldom	1	0	0	0	0	0	0	0	0	0	Several times a week	0	More than 1 hour	0	0	8	Only own	1	0	1	0	0	0	0	0	8	8	7	7	10	8	7	8	on a sidewalk	Seldom (3-4 times per ride)	Both variants	6	8	Yes	I carry a bicycle with me in public transport	1	1
692	Female	24	18-29 y. o.	Severnoe Butovo	South-Western Administrative Okrug	No	n.a.	n.a.	n.a.	n.a.	n.a.	n.a.	n.a.	n.a.	n.a.	n.a.	n.a.	n.a.	n.a.	n.a.	n.a.	n.a.	n.a.	n.a.	n.a.	n.a.	n.a.	n.a.	n.a.	n.a.	n.a.	n.a.	n.a.	n.a.	n.a.	n.a.	n.a.	n.a.	n.a.	n.a.	n.a.	n.a.	n.a.	n.a.	n.a.	n.a.	n.a.	n.a.	n.a.
693	Female	23	18-29 y. o.	Maryino	South-Eastern Administrative Okrug	No	n.a.	n.a.	n.a.	n.a.	n.a.	n.a.	n.a.	n.a.	n.a.	n.a.	n.a.	n.a.	n.a.	n.a.	n.a.	n.a.	n.a.	n.a.	n.a.	n.a.	n.a.	n.a.	n.a.	n.a.	n.a.	n.a.	n.a.	n.a.	n.a.	n.a.	n.a.	n.a.	n.a.	n.a.	n.a.	n.a.	n.a.	n.a.	n.a.	n.a.	n.a.	n.a.	n.a.
694	Male	26	18-29 y. o.	Kosino-Ukhtomskiy	Eastern Administrative Okrug	Yes	no change	1	1	0	0	0	0	0	0	0	0	Every day	0	More than 1 hour	15 - 30 minutes	0	6	Only own	1	1	0	0	0	0	0	0	8	9	8	6	7	7	8	8	both variants allowed	Never	on a sidewalk	2	7	Yes	I don't combine	0	0
695	Female	24	18-29 y. o.	Ivanovskoe	Eastern Administrative Okrug	No	n.a.	n.a.	n.a.	n.a.	n.a.	n.a.	n.a.	n.a.	n.a.	n.a.	n.a.	n.a.	n.a.	n.a.	n.a.	n.a.	n.a.	n.a.	n.a.	n.a.	n.a.	n.a.	n.a.	n.a.	n.a.	n.a.	n.a.	n.a.	n.a.	n.a.	n.a.	n.a.	n.a.	n.a.	n.a.	n.a.	n.a.	n.a.	n.a.	n.a.	n.a.	n.a.	n.a.
696	Female	43	40-49 y. o.	Pechatniki	South-Eastern Administrative Okrug	No	n.a.	n.a.	n.a.	n.a.	n.a.	n.a.	n.a.	n.a.	n.a.	n.a.	n.a.	n.a.	n.a.	n.a.	n.a.	n.a.	n.a.	n.a.	n.a.	n.a.	n.a.	n.a.	n.a.	n.a.	n.a.	n.a.	n.a.	n.a.	n.a.	n.a.	n.a.	n.a.	n.a.	n.a.	n.a.	n.a.	n.a.	n.a.	n.a.	n.a.	n.a.	n.a.	n.a.
697	Female	19	18-29 y. o.	Tekstilschiki	South-Eastern Administrative Okrug	No	n.a.	n.a.	n.a.	n.a.	n.a.	n.a.	n.a.	n.a.	n.a.	n.a.	n.a.	n.a.	n.a.	n.a.	n.a.	n.a.	n.a.	n.a.	n.a.	n.a.	n.a.	n.a.	n.a.	n.a.	n.a.	n.a.	n.a.	n.a.	n.a.	n.a.	n.a.	n.a.	n.a.	n.a.	n.a.	n.a.	n.a.	n.a.	n.a.	n.a.	n.a.	n.a.	n.a.
698	Female	27	18-29 y. o.	Preobrazhenskoe	Eastern Administrative Okrug	Yes	no change	1	0	0	0	0	0	0	0	0	0	Several times a week	0	30 minutes – 1 hour	0	0	8	Only own	1	0	0	0	0	0	0	0	10	10	7	1	8	8	10	10	on a sidewalk	Quite often (5-6 times per ride)	Not sure	6	7	Yes	I carry a bicycle with me in public transport	0	1
699	Male	27	18-29 y. o.	Otradnoe	North-Eastern Administrative Okrug	No	n.a.	n.a.	n.a.	n.a.	n.a.	n.a.	n.a.	n.a.	n.a.	n.a.	n.a.	n.a.	n.a.	n.a.	n.a.	n.a.	n.a.	n.a.	n.a.	n.a.	n.a.	n.a.	n.a.	n.a.	n.a.	n.a.	n.a.	n.a.	n.a.	n.a.	n.a.	n.a.	n.a.	n.a.	n.a.	n.a.	n.a.	n.a.	n.a.	n.a.	n.a.	n.a.	n.a.
700	Female	29	18-29 y. o.	Severnoe Tushino	North-Western Administrative Okrug	Yes	More often	1	0	0	0	0	0	0	0	0	0	Once a week	0	More than 1 hour	0	0	10	Only own	1	0	1	0	0	0	0	0	10	5	9	9	9	4	5	6	on the road	Very seldom (1-2 times per ride)	On the road	8	8	Yes	I don't combine	0	0
701	Female	20	18-29 y. o.	Vostochnoe Izmailovo	Eastern Administrative Okrug	Yes	no change	1	0	0	0	0	0	0	0	0	0	Once a week	0	More than 1 hour	0	0	7	Only own	1	0	0	0	0	1	0	0	9	9	99	6	9	9	8	9	on the road	Not sure	0	3	8	Yes	I carry a bicycle with me in public transport	1	0
702	Female	19	18-29 y. o.	Kotlovka	South-Western Administrative Okrug	No	n.a.	n.a.	n.a.	n.a.	n.a.	n.a.	n.a.	n.a.	n.a.	n.a.	n.a.	n.a.	n.a.	n.a.	n.a.	n.a.	n.a.	n.a.	n.a.	n.a.	n.a.	n.a.	n.a.	n.a.	n.a.	n.a.	n.a.	n.a.	n.a.	n.a.	n.a.	n.a.	n.a.	n.a.	n.a.	n.a.	n.a.	n.a.	n.a.	n.a.	n.a.	n.a.	n.a.
703	Male	21	18-29 y. o.	Yuzhnoe Butovo	South-Western Administrative Okrug	Yes	no change	0	0	0	0	0	0	1	0	0	0	Every day	0	0	0	More than 1 hour	4	Only own	1	1	0	0	0	0	0	0	1	10	1	1	8	3	10	10	on the road	Seldom (3-4 times per ride)	Both variants	5	10	Yes	Not sure	0	0
704	Female	39	30-39 y. o.	Babushkinskiy	North-Eastern Administrative Okrug	Yes	no change	1	0	0	0	0	0	0	0	0	0	Several times a week	0	More than 1 hour	0	0	8	Only own	1	1	1	0	0	0	0	0	10	8	5	1	10	10	5	5	both variants allowed	Seldom (3-4 times per ride)	Both variants	2	2	No	I don't combine	0	0
705	Female	22	18-29 y. o.	Mosvorechie-Saburovo	Southern Administrative Okrug	Yes	More often	1	1	0	0	0	0	0	0	0	0	Several times a week	0	More than 1 hour	More than 1 hour	0	9	Only own	1	0	0	0	0	0	0	0	9	10	4	2	10	8	10	9	both variants allowed	Very often (more than 6 times per ride)	0	6	5	Yes	I carry a bicycle with me in public transport	1	0
706	Male	44	40-49 y. o.	Severnoe Butovo	South-Western Administrative Okrug	No	n.a.	n.a.	n.a.	n.a.	n.a.	n.a.	n.a.	n.a.	n.a.	n.a.	n.a.	n.a.	n.a.	n.a.	n.a.	n.a.	n.a.	n.a.	n.a.	n.a.	n.a.	n.a.	n.a.	n.a.	n.a.	n.a.	n.a.	n.a.	n.a.	n.a.	n.a.	n.a.	n.a.	n.a.	n.a.	n.a.	n.a.	n.a.	n.a.	n.a.	n.a.	n.a.	n.a.
707	Female	21	18-29 y. o.	Timiryazevskiy	Northern Administrative Okrug	Yes	More often	1	0	0	0	0	0	0	0	0	0	Once a month and more seldom	5	More than 1 hour	0	0	7	Only rented	1	1	0	0	0	0	0	0	5	5	5	3	10	5	7	7	on the road	Never	on a sidewalk	4	7	Yes	I use a bicycle to get to the public transport stations	0	0
708	Female	29	18-29 y. o.	Kuntsevo	Western Administrative Okrug	Yes	More often	1	0	0	0	0	0	0	0	0	0	Once a month and more seldom	4	More than 1 hour	0	0	7	Only own	1	0	0	0	0	0	0	0	8	10	1	1	10	2	99	5	on the road	Never	on a sidewalk	4	8	Yes	I carry a bicycle with me in public transport	1	0
709	Male	25	18-29 y. o.	Yuzhnoe Butovo	South-Western Administrative Okrug	No	n.a.	n.a.	n.a.	n.a.	n.a.	n.a.	n.a.	n.a.	n.a.	n.a.	n.a.	n.a.	n.a.	n.a.	n.a.	n.a.	n.a.	n.a.	n.a.	n.a.	n.a.	n.a.	n.a.	n.a.	n.a.	n.a.	n.a.	n.a.	n.a.	n.a.	n.a.	n.a.	n.a.	n.a.	n.a.	n.a.	n.a.	n.a.	n.a.	n.a.	n.a.	n.a.	n.a.
710	Male	39	30-39 y. o.	Perovo	Eastern Administrative Okrug	No	n.a.	n.a.	n.a.	n.a.	n.a.	n.a.	n.a.	n.a.	n.a.	n.a.	n.a.	n.a.	n.a.	n.a.	n.a.	n.a.	n.a.	n.a.	n.a.	n.a.	n.a.	n.a.	n.a.	n.a.	n.a.	n.a.	n.a.	n.a.	n.a.	n.a.	n.a.	n.a.	n.a.	n.a.	n.a.	n.a.	n.a.	n.a.	n.a.	n.a.	n.a.	n.a.	n.a.
711	Female	21	18-29 y. o.	Novokosino	Eastern Administrative Okrug	No	n.a.	n.a.	n.a.	n.a.	n.a.	n.a.	n.a.	n.a.	n.a.	n.a.	n.a.	n.a.	n.a.	n.a.	n.a.	n.a.	n.a.	n.a.	n.a.	n.a.	n.a.	n.a.	n.a.	n.a.	n.a.	n.a.	n.a.	n.a.	n.a.	n.a.	n.a.	n.a.	n.a.	n.a.	n.a.	n.a.	n.a.	n.a.	n.a.	n.a.	n.a.	n.a.	n.a.
712	Female	27	18-29 y. o.	Voikovskoe	Northern Administrative Okrug	No	n.a.	n.a.	n.a.	n.a.	n.a.	n.a.	n.a.	n.a.	n.a.	n.a.	n.a.	n.a.	n.a.	n.a.	n.a.	n.a.	n.a.	n.a.	n.a.	n.a.	n.a.	n.a.	n.a.	n.a.	n.a.	n.a.	n.a.	n.a.	n.a.	n.a.	n.a.	n.a.	n.a.	n.a.	n.a.	n.a.	n.a.	n.a.	n.a.	n.a.	n.a.	n.a.	n.a.
713	Female	18	18-29 y. o.	Levoberezhny	Northern Administrative Okrug	No	n.a.	n.a.	n.a.	n.a.	n.a.	n.a.	n.a.	n.a.	n.a.	n.a.	n.a.	n.a.	n.a.	n.a.	n.a.	n.a.	n.a.	n.a.	n.a.	n.a.	n.a.	n.a.	n.a.	n.a.	n.a.	n.a.	n.a.	n.a.	n.a.	n.a.	n.a.	n.a.	n.a.	n.a.	n.a.	n.a.	n.a.	n.a.	n.a.	n.a.	n.a.	n.a.	n.a.
714	Female	24	18-29 y. o.	Prospekt Vernadskogo	Western Administrative Okrug	Yes	More often	1	1	1	1	1	1	1	0	0	0	Several times a week	0	15 - 30 minutes	Up to 15 minutes	30 minutes – 1 hour	6	Only rented	1	0	0	0	0	0	0	0	9	10	7	5	7	5	7	8	on the road	Very seldom (1-2 times per ride)	On the road	5	6	Yes	I use a bicycle to get to the public transport stations	0	0
715	Female	47	40-49 y. o.	Gagarinskiy	South-Western Administrative Okrug	No	n.a.	n.a.	n.a.	n.a.	n.a.	n.a.	n.a.	n.a.	n.a.	n.a.	n.a.	n.a.	n.a.	n.a.	n.a.	n.a.	n.a.	n.a.	n.a.	n.a.	n.a.	n.a.	n.a.	n.a.	n.a.	n.a.	n.a.	n.a.	n.a.	n.a.	n.a.	n.a.	n.a.	n.a.	n.a.	n.a.	n.a.	n.a.	n.a.	n.a.	n.a.	n.a.	n.a.
716	Male	25	18-29 y. o.	Perovo	Eastern Administrative Okrug	No	n.a.	n.a.	n.a.	n.a.	n.a.	n.a.	n.a.	n.a.	n.a.	n.a.	n.a.	n.a.	n.a.	n.a.	n.a.	n.a.	n.a.	n.a.	n.a.	n.a.	n.a.	n.a.	n.a.	n.a.	n.a.	n.a.	n.a.	n.a.	n.a.	n.a.	n.a.	n.a.	n.a.	n.a.	n.a.	n.a.	n.a.	n.a.	n.a.	n.a.	n.a.	n.a.	n.a.
717	Male	24	18-29 y. o.	Schukino	North-Western Administrative Okrug	No	n.a.	n.a.	n.a.	n.a.	n.a.	n.a.	n.a.	n.a.	n.a.	n.a.	n.a.	n.a.	n.a.	n.a.	n.a.	n.a.	n.a.	n.a.	n.a.	n.a.	n.a.	n.a.	n.a.	n.a.	n.a.	n.a.	n.a.	n.a.	n.a.	n.a.	n.a.	n.a.	n.a.	n.a.	n.a.	n.a.	n.a.	n.a.	n.a.	n.a.	n.a.	n.a.	n.a.
718	Female	24	18-29 y. o.	Khoroshevo-Mnevniki	North-Western Administrative Okrug	No	n.a.	n.a.	n.a.	n.a.	n.a.	n.a.	n.a.	n.a.	n.a.	n.a.	n.a.	n.a.	n.a.	n.a.	n.a.	n.a.	n.a.	n.a.	n.a.	n.a.	n.a.	n.a.	n.a.	n.a.	n.a.	n.a.	n.a.	n.a.	n.a.	n.a.	n.a.	n.a.	n.a.	n.a.	n.a.	n.a.	n.a.	n.a.	n.a.	n.a.	n.a.	n.a.	n.a.
719	Male	26	18-29 y. o.	Perovo	Eastern Administrative Okrug	No	n.a.	n.a.	n.a.	n.a.	n.a.	n.a.	n.a.	n.a.	n.a.	n.a.	n.a.	n.a.	n.a.	n.a.	n.a.	n.a.	n.a.	n.a.	n.a.	n.a.	n.a.	n.a.	n.a.	n.a.	n.a.	n.a.	n.a.	n.a.	n.a.	n.a.	n.a.	n.a.	n.a.	n.a.	n.a.	n.a.	n.a.	n.a.	n.a.	n.a.	n.a.	n.a.	n.a.
720	Female	65	above 60 y. o.	Mitino	North-Western Administrative Okrug	No	n.a.	n.a.	n.a.	n.a.	n.a.	n.a.	n.a.	n.a.	n.a.	n.a.	n.a.	n.a.	n.a.	n.a.	n.a.	n.a.	n.a.	n.a.	n.a.	n.a.	n.a.	n.a.	n.a.	n.a.	n.a.	n.a.	n.a.	n.a.	n.a.	n.a.	n.a.	n.a.	n.a.	n.a.	n.a.	n.a.	n.a.	n.a.	n.a.	n.a.	n.a.	n.a.	n.a.
721	Male	32	30-39 y. o.	Tyuply Stan	South-Western Administrative Okrug	No	n.a.	n.a.	n.a.	n.a.	n.a.	n.a.	n.a.	n.a.	n.a.	n.a.	n.a.	n.a.	n.a.	n.a.	n.a.	n.a.	n.a.	n.a.	n.a.	n.a.	n.a.	n.a.	n.a.	n.a.	n.a.	n.a.	n.a.	n.a.	n.a.	n.a.	n.a.	n.a.	n.a.	n.a.	n.a.	n.a.	n.a.	n.a.	n.a.	n.a.	n.a.	n.a.	n.a.
722	Female	18	18-29 y. o.	Konkovo	South-Western Administrative Okrug	No	n.a.	n.a.	n.a.	n.a.	n.a.	n.a.	n.a.	n.a.	n.a.	n.a.	n.a.	n.a.	n.a.	n.a.	n.a.	n.a.	n.a.	n.a.	n.a.	n.a.	n.a.	n.a.	n.a.	n.a.	n.a.	n.a.	n.a.	n.a.	n.a.	n.a.	n.a.	n.a.	n.a.	n.a.	n.a.	n.a.	n.a.	n.a.	n.a.	n.a.	n.a.	n.a.	n.a.
723	Female	20	18-29 y. o.	Vostochnoe Degunino	Northern Administrative Okrug	Yes	more seldom	1	0	0	0	0	0	0	0	0	0	Several times a week	0	More than 1 hour	0	0	6	Only own	0	1	0	0	0	0	0	0	99	99	8	4	9	8	8	9	on the road	Very often (more than 6 times per ride)	0	5	8	No	I don't combine	0	0
724	Female	22	18-29 y. o.	Taganskiy	Central Administrative Okrug	Yes	no change	1	0	0	0	0	0	0	0	0	0	Once a month and more seldom	5	More than 1 hour	0	0	9	Both own and rented, depending on situation	1	0	1	0	0	0	0	0	10	10	4	2	9	6	1	5	on a sidewalk	Very often (more than 6 times per ride)	0	7	10	Yes	I don't combine	0	0
725	Female	19	18-29 y. o.	Vykhino-Zhulebino	South-Eastern Administrative Okrug	No	n.a.	n.a.	n.a.	n.a.	n.a.	n.a.	n.a.	n.a.	n.a.	n.a.	n.a.	n.a.	n.a.	n.a.	n.a.	n.a.	n.a.	n.a.	n.a.	n.a.	n.a.	n.a.	n.a.	n.a.	n.a.	n.a.	n.a.	n.a.	n.a.	n.a.	n.a.	n.a.	n.a.	n.a.	n.a.	n.a.	n.a.	n.a.	n.a.	n.a.	n.a.	n.a.	n.a.
726	Female	29	18-29 y. o.	Severnoe Medvedkovo	North-Eastern Administrative Okrug	Yes	no change	1	0	0	0	0	0	0	0	0	0	Several times a week	0	More than 1 hour	0	0	6	Only rented	0	0	1	0	0	0	0	0	1	10	4	99	4	3	3	1	on a sidewalk	Never	on a sidewalk	2	4	Yes	I don't combine	0	0
727	Male	23	18-29 y. o.	Severnoe Butovo	South-Western Administrative Okrug	Yes	no change	1	0	0	0	0	0	0	0	0	0	Several times a week	0	More than 1 hour	0	0	5	Only own	1	0	0	0	0	0	0	0	10	10	5	5	5	5	10	10	both variants allowed	Never	on a sidewalk	10	10	No	I don't combine	0	0
728	Female	29	18-29 y. o.	Koptevo	Northern Administrative Okrug	Yes	More often	1	0	0	0	0	0	0	0	0	0	Several times a month	6	15 - 30 minutes	0	0	9	Both own and rented, depending on situation	1	1	0	0	0	0	0	0	7	7	7	5	8	5	6	7	on the road	Very seldom (1-2 times per ride)	On the road	7	5	No	I use a bicycle to get to the public transport stations	0	0
729	Female	20	18-29 y. o.	Novo-Peredelkino	Western Administrative Okrug	No	n.a.	n.a.	n.a.	n.a.	n.a.	n.a.	n.a.	n.a.	n.a.	n.a.	n.a.	n.a.	n.a.	n.a.	n.a.	n.a.	n.a.	n.a.	n.a.	n.a.	n.a.	n.a.	n.a.	n.a.	n.a.	n.a.	n.a.	n.a.	n.a.	n.a.	n.a.	n.a.	n.a.	n.a.	n.a.	n.a.	n.a.	n.a.	n.a.	n.a.	n.a.	n.a.	n.a.
730	Female	25	18-29 y. o.	Tsaritsyno	Southern Administrative Okrug	No	n.a.	n.a.	n.a.	n.a.	n.a.	n.a.	n.a.	n.a.	n.a.	n.a.	n.a.	n.a.	n.a.	n.a.	n.a.	n.a.	n.a.	n.a.	n.a.	n.a.	n.a.	n.a.	n.a.	n.a.	n.a.	n.a.	n.a.	n.a.	n.a.	n.a.	n.a.	n.a.	n.a.	n.a.	n.a.	n.a.	n.a.	n.a.	n.a.	n.a.	n.a.	n.a.	n.a.
731	Male	34	30-39 y. o.	Pechatniki	South-Eastern Administrative Okrug	No	n.a.	n.a.	n.a.	n.a.	n.a.	n.a.	n.a.	n.a.	n.a.	n.a.	n.a.	n.a.	n.a.	n.a.	n.a.	n.a.	n.a.	n.a.	n.a.	n.a.	n.a.	n.a.	n.a.	n.a.	n.a.	n.a.	n.a.	n.a.	n.a.	n.a.	n.a.	n.a.	n.a.	n.a.	n.a.	n.a.	n.a.	n.a.	n.a.	n.a.	n.a.	n.a.	n.a.
732	Female	37	30-39 y. o.	Yasenevo	South-Western Administrative Okrug	No	n.a.	n.a.	n.a.	n.a.	n.a.	n.a.	n.a.	n.a.	n.a.	n.a.	n.a.	n.a.	n.a.	n.a.	n.a.	n.a.	n.a.	n.a.	n.a.	n.a.	n.a.	n.a.	n.a.	n.a.	n.a.	n.a.	n.a.	n.a.	n.a.	n.a.	n.a.	n.a.	n.a.	n.a.	n.a.	n.a.	n.a.	n.a.	n.a.	n.a.	n.a.	n.a.	n.a.
733	Female	36	30-39 y. o.	Novokosino	Eastern Administrative Okrug	No	n.a.	n.a.	n.a.	n.a.	n.a.	n.a.	n.a.	n.a.	n.a.	n.a.	n.a.	n.a.	n.a.	n.a.	n.a.	n.a.	n.a.	n.a.	n.a.	n.a.	n.a.	n.a.	n.a.	n.a.	n.a.	n.a.	n.a.	n.a.	n.a.	n.a.	n.a.	n.a.	n.a.	n.a.	n.a.	n.a.	n.a.	n.a.	n.a.	n.a.	n.a.	n.a.	n.a.
734	Male	24	18-29 y. o.	Mitino	North-Western Administrative Okrug	No	n.a.	n.a.	n.a.	n.a.	n.a.	n.a.	n.a.	n.a.	n.a.	n.a.	n.a.	n.a.	n.a.	n.a.	n.a.	n.a.	n.a.	n.a.	n.a.	n.a.	n.a.	n.a.	n.a.	n.a.	n.a.	n.a.	n.a.	n.a.	n.a.	n.a.	n.a.	n.a.	n.a.	n.a.	n.a.	n.a.	n.a.	n.a.	n.a.	n.a.	n.a.	n.a.	n.a.
735	Female	18	18-29 y. o.	Kuntsevo	Western Administrative Okrug	No	n.a.	n.a.	n.a.	n.a.	n.a.	n.a.	n.a.	n.a.	n.a.	n.a.	n.a.	n.a.	n.a.	n.a.	n.a.	n.a.	n.a.	n.a.	n.a.	n.a.	n.a.	n.a.	n.a.	n.a.	n.a.	n.a.	n.a.	n.a.	n.a.	n.a.	n.a.	n.a.	n.a.	n.a.	n.a.	n.a.	n.a.	n.a.	n.a.	n.a.	n.a.	n.a.	n.a.
736	Female	18	18-29 y. o.	Troparevo-Nikulino	Western Administrative Okrug	Yes	More often	1	0	0	0	0	0	0	0	0	0	Once a week	0	30 minutes – 1 hour	0	0	10	Only rented	1	0	0	0	0	0	0	0	99	99	10	5	10	8	10	9	on a sidewalk	Very seldom (1-2 times per ride)	On the road	8	5	No	I don't combine	0	0
737	Female	25	18-29 y. o.	Perovo	Eastern Administrative Okrug	No	n.a.	n.a.	n.a.	n.a.	n.a.	n.a.	n.a.	n.a.	n.a.	n.a.	n.a.	n.a.	n.a.	n.a.	n.a.	n.a.	n.a.	n.a.	n.a.	n.a.	n.a.	n.a.	n.a.	n.a.	n.a.	n.a.	n.a.	n.a.	n.a.	n.a.	n.a.	n.a.	n.a.	n.a.	n.a.	n.a.	n.a.	n.a.	n.a.	n.a.	n.a.	n.a.	n.a.
738	Male	46	40-49 y. o.	Khoroshevskiy	Northern Administrative Okrug	No	n.a.	n.a.	n.a.	n.a.	n.a.	n.a.	n.a.	n.a.	n.a.	n.a.	n.a.	n.a.	n.a.	n.a.	n.a.	n.a.	n.a.	n.a.	n.a.	n.a.	n.a.	n.a.	n.a.	n.a.	n.a.	n.a.	n.a.	n.a.	n.a.	n.a.	n.a.	n.a.	n.a.	n.a.	n.a.	n.a.	n.a.	n.a.	n.a.	n.a.	n.a.	n.a.	n.a.
739	Female	23	18-29 y. o.	Severnoe Tushino	North-Western Administrative Okrug	No	n.a.	n.a.	n.a.	n.a.	n.a.	n.a.	n.a.	n.a.	n.a.	n.a.	n.a.	n.a.	n.a.	n.a.	n.a.	n.a.	n.a.	n.a.	n.a.	n.a.	n.a.	n.a.	n.a.	n.a.	n.a.	n.a.	n.a.	n.a.	n.a.	n.a.	n.a.	n.a.	n.a.	n.a.	n.a.	n.a.	n.a.	n.a.	n.a.	n.a.	n.a.	n.a.	n.a.
740	Male	41	40-49 y. o.	Vostochnoe Izmailovo	Eastern Administrative Okrug	No	n.a.	n.a.	n.a.	n.a.	n.a.	n.a.	n.a.	n.a.	n.a.	n.a.	n.a.	n.a.	n.a.	n.a.	n.a.	n.a.	n.a.	n.a.	n.a.	n.a.	n.a.	n.a.	n.a.	n.a.	n.a.	n.a.	n.a.	n.a.	n.a.	n.a.	n.a.	n.a.	n.a.	n.a.	n.a.	n.a.	n.a.	n.a.	n.a.	n.a.	n.a.	n.a.	n.a.
741	Female	29	18-29 y. o.	Severnoe Medvedkovo	North-Eastern Administrative Okrug	No	n.a.	n.a.	n.a.	n.a.	n.a.	n.a.	n.a.	n.a.	n.a.	n.a.	n.a.	n.a.	n.a.	n.a.	n.a.	n.a.	n.a.	n.a.	n.a.	n.a.	n.a.	n.a.	n.a.	n.a.	n.a.	n.a.	n.a.	n.a.	n.a.	n.a.	n.a.	n.a.	n.a.	n.a.	n.a.	n.a.	n.a.	n.a.	n.a.	n.a.	n.a.	n.a.	n.a.
742	Female	22	18-29 y. o.	Sokolinaya Gora	Eastern Administrative Okrug	Yes	More often	1	0	0	0	0	0	0	0	0	0	Several times a month	5	More than 1 hour	0	0	8	Only rented	0	0	0	0	1	0	0	0	8	9	4	5	10	6	9	9	both variants allowed	Very seldom (1-2 times per ride)	On the road	7	7	Yes	I don't combine	0	0
743	Female	29	18-29 y. o.	Begovoy	Northern Administrative Okrug	No	n.a.	n.a.	n.a.	n.a.	n.a.	n.a.	n.a.	n.a.	n.a.	n.a.	n.a.	n.a.	n.a.	n.a.	n.a.	n.a.	n.a.	n.a.	n.a.	n.a.	n.a.	n.a.	n.a.	n.a.	n.a.	n.a.	n.a.	n.a.	n.a.	n.a.	n.a.	n.a.	n.a.	n.a.	n.a.	n.a.	n.a.	n.a.	n.a.	n.a.	n.a.	n.a.	n.a.
744	Male	26	18-29 y. o.	Dmitrovskiy	Northern Administrative Okrug	No	n.a.	n.a.	n.a.	n.a.	n.a.	n.a.	n.a.	n.a.	n.a.	n.a.	n.a.	n.a.	n.a.	n.a.	n.a.	n.a.	n.a.	n.a.	n.a.	n.a.	n.a.	n.a.	n.a.	n.a.	n.a.	n.a.	n.a.	n.a.	n.a.	n.a.	n.a.	n.a.	n.a.	n.a.	n.a.	n.a.	n.a.	n.a.	n.a.	n.a.	n.a.	n.a.	n.a.
745	Female	34	30-39 y. o.	Veshniaki	Eastern Administrative Okrug	No	n.a.	n.a.	n.a.	n.a.	n.a.	n.a.	n.a.	n.a.	n.a.	n.a.	n.a.	n.a.	n.a.	n.a.	n.a.	n.a.	n.a.	n.a.	n.a.	n.a.	n.a.	n.a.	n.a.	n.a.	n.a.	n.a.	n.a.	n.a.	n.a.	n.a.	n.a.	n.a.	n.a.	n.a.	n.a.	n.a.	n.a.	n.a.	n.a.	n.a.	n.a.	n.a.	n.a.
746	Female	18	18-29 y. o.	Lyublino	South-Eastern Administrative Okrug	No	n.a.	n.a.	n.a.	n.a.	n.a.	n.a.	n.a.	n.a.	n.a.	n.a.	n.a.	n.a.	n.a.	n.a.	n.a.	n.a.	n.a.	n.a.	n.a.	n.a.	n.a.	n.a.	n.a.	n.a.	n.a.	n.a.	n.a.	n.a.	n.a.	n.a.	n.a.	n.a.	n.a.	n.a.	n.a.	n.a.	n.a.	n.a.	n.a.	n.a.	n.a.	n.a.	n.a.
747	Female	20	18-29 y. o.	Izmailovo	Eastern Administrative Okrug	No	n.a.	n.a.	n.a.	n.a.	n.a.	n.a.	n.a.	n.a.	n.a.	n.a.	n.a.	n.a.	n.a.	n.a.	n.a.	n.a.	n.a.	n.a.	n.a.	n.a.	n.a.	n.a.	n.a.	n.a.	n.a.	n.a.	n.a.	n.a.	n.a.	n.a.	n.a.	n.a.	n.a.	n.a.	n.a.	n.a.	n.a.	n.a.	n.a.	n.a.	n.a.	n.a.	n.a.
748	Female	19	18-29 y. o.	Kuntsevo	Western Administrative Okrug	No	n.a.	n.a.	n.a.	n.a.	n.a.	n.a.	n.a.	n.a.	n.a.	n.a.	n.a.	n.a.	n.a.	n.a.	n.a.	n.a.	n.a.	n.a.	n.a.	n.a.	n.a.	n.a.	n.a.	n.a.	n.a.	n.a.	n.a.	n.a.	n.a.	n.a.	n.a.	n.a.	n.a.	n.a.	n.a.	n.a.	n.a.	n.a.	n.a.	n.a.	n.a.	n.a.	n.a.
749	Female	23	18-29 y. o.	Tsaritsyno	Southern Administrative Okrug	No	n.a.	n.a.	n.a.	n.a.	n.a.	n.a.	n.a.	n.a.	n.a.	n.a.	n.a.	n.a.	n.a.	n.a.	n.a.	n.a.	n.a.	n.a.	n.a.	n.a.	n.a.	n.a.	n.a.	n.a.	n.a.	n.a.	n.a.	n.a.	n.a.	n.a.	n.a.	n.a.	n.a.	n.a.	n.a.	n.a.	n.a.	n.a.	n.a.	n.a.	n.a.	n.a.	n.a.
750	Male	54	50-59 y. o.	Nizhegorodskiy	South-Eastern Administrative Okrug	No	n.a.	n.a.	n.a.	n.a.	n.a.	n.a.	n.a.	n.a.	n.a.	n.a.	n.a.	n.a.	n.a.	n.a.	n.a.	n.a.	n.a.	n.a.	n.a.	n.a.	n.a.	n.a.	n.a.	n.a.	n.a.	n.a.	n.a.	n.a.	n.a.	n.a.	n.a.	n.a.	n.a.	n.a.	n.a.	n.a.	n.a.	n.a.	n.a.	n.a.	n.a.	n.a.	n.a.
751	Female	22	18-29 y. o.	Izmailovo	Eastern Administrative Okrug	No	n.a.	n.a.	n.a.	n.a.	n.a.	n.a.	n.a.	n.a.	n.a.	n.a.	n.a.	n.a.	n.a.	n.a.	n.a.	n.a.	n.a.	n.a.	n.a.	n.a.	n.a.	n.a.	n.a.	n.a.	n.a.	n.a.	n.a.	n.a.	n.a.	n.a.	n.a.	n.a.	n.a.	n.a.	n.a.	n.a.	n.a.	n.a.	n.a.	n.a.	n.a.	n.a.	n.a.
752	Male	20	18-29 y. o.	Perovo	Eastern Administrative Okrug	Yes	more seldom	1	0	0	1	0	0	0	0	0	0	Several times a week	0	More than 1 hour	More than 1 hour	0	10	Only own	1	0	0	0	0	0	0	0	10	10	10	6	10	10	8	10	on the road	Very seldom (1-2 times per ride)	On the road	7	10	Yes	I carry a bicycle with me in public transport	1	1
753	Female	18	18-29 y. o.	Severnoe Medvedkovo	North-Eastern Administrative Okrug	No	n.a.	n.a.	n.a.	n.a.	n.a.	n.a.	n.a.	n.a.	n.a.	n.a.	n.a.	n.a.	n.a.	n.a.	n.a.	n.a.	n.a.	n.a.	n.a.	n.a.	n.a.	n.a.	n.a.	n.a.	n.a.	n.a.	n.a.	n.a.	n.a.	n.a.	n.a.	n.a.	n.a.	n.a.	n.a.	n.a.	n.a.	n.a.	n.a.	n.a.	n.a.	n.a.	n.a.
754	Male	22	18-29 y. o.	Biryulevo Vostochnoe	Southern Administrative Okrug	Yes	more seldom	1	0	0	0	0	0	0	0	0	0	Several times a month	10	More than 1 hour	0	0	4	Only own	1	1	0	0	1	0	0	0	7	10	7	7	1	4	6	7	both variants allowed	Never	on a sidewalk	1	2	No	I don't combine	0	0
755	Female	21	18-29 y. o.	Chertanovo Severnoe	Southern Administrative Okrug	Yes	More often	1	0	0	0	0	0	0	0	0	0	Several times a week	0	More than 1 hour	0	0	6	Only rented	1	0	1	0	0	0	0	0	6	4	4	2	7	6	4	7	on the road	Never	on a sidewalk	4	5	Yes	I don't combine	0	0
756	Female	21	18-29 y. o.	Tverskoi	Central Administrative Okrug	Yes	no change	1	0	0	0	0	0	0	0	0	0	Several times a week	0	More than 1 hour	0	0	9	Only own	1	0	1	0	1	0	0	0	6	10	5	1	10	5	9	9	on a sidewalk	Never	on a sidewalk	8	9	Yes	I don't combine	0	0
757	Female	36	30-39 y. o.	poselenie Desenovskoe	Novomoskovskiy-Troitskiy Administrative Okrug	No	n.a.	n.a.	n.a.	n.a.	n.a.	n.a.	n.a.	n.a.	n.a.	n.a.	n.a.	n.a.	n.a.	n.a.	n.a.	n.a.	n.a.	n.a.	n.a.	n.a.	n.a.	n.a.	n.a.	n.a.	n.a.	n.a.	n.a.	n.a.	n.a.	n.a.	n.a.	n.a.	n.a.	n.a.	n.a.	n.a.	n.a.	n.a.	n.a.	n.a.	n.a.	n.a.	n.a.
758	Female	21	18-29 y. o.	Khoroshevo-Mnevniki	North-Western Administrative Okrug	Yes	More often	1	0	0	1	0	0	0	0	0	0	Every day	0	More than 1 hour	30 minutes – 1 hour	0	7	Both own and rented, depending on situation	1	0	0	0	0	0	0	0	99	99	5	3	10	3	7	5	both variants allowed	Very seldom (1-2 times per ride)	On the road	10	5	No	I don't combine	0	0
759	Female	58	50-59 y. o.	Tsaritsyno	Southern Administrative Okrug	No	n.a.	n.a.	n.a.	n.a.	n.a.	n.a.	n.a.	n.a.	n.a.	n.a.	n.a.	n.a.	n.a.	n.a.	n.a.	n.a.	n.a.	n.a.	n.a.	n.a.	n.a.	n.a.	n.a.	n.a.	n.a.	n.a.	n.a.	n.a.	n.a.	n.a.	n.a.	n.a.	n.a.	n.a.	n.a.	n.a.	n.a.	n.a.	n.a.	n.a.	n.a.	n.a.	n.a.
760	Female	23	18-29 y. o.	Losinoostrovskiy	North-Eastern Administrative Okrug	Yes	More often	1	0	0	0	0	0	0	0	0	0	Several times a month	10	More than 1 hour	0	0	6	Only rented	1	0	1	0	0	0	0	0	8	10	8	5	10	8	7	7	on the road	Seldom (3-4 times per ride)	Both variants	6	7	Yes	I don't combine	0	0
761	Female	18	18-29 y. o.	Troparevo-Nikulino	Western Administrative Okrug	No	n.a.	n.a.	n.a.	n.a.	n.a.	n.a.	n.a.	n.a.	n.a.	n.a.	n.a.	n.a.	n.a.	n.a.	n.a.	n.a.	n.a.	n.a.	n.a.	n.a.	n.a.	n.a.	n.a.	n.a.	n.a.	n.a.	n.a.	n.a.	n.a.	n.a.	n.a.	n.a.	n.a.	n.a.	n.a.	n.a.	n.a.	n.a.	n.a.	n.a.	n.a.	n.a.	n.a.
762	Female	22	18-29 y. o.	Ivanovskoe	Eastern Administrative Okrug	Yes	More often	1	0	0	0	0	0	0	0	0	0	Several times a week	0	More than 1 hour	0	0	8	Both own and rented, depending on situation	1	0	0	0	0	0	0	0	5	5	99	5	8	8	7	7	on a sidewalk	Seldom (3-4 times per ride)	Both variants	7	9	Yes	I don't combine	0	0
763	Male	25	18-29 y. o.	Chertanovo Yuzhnoe	Southern Administrative Okrug	No	n.a.	n.a.	n.a.	n.a.	n.a.	n.a.	n.a.	n.a.	n.a.	n.a.	n.a.	n.a.	n.a.	n.a.	n.a.	n.a.	n.a.	n.a.	n.a.	n.a.	n.a.	n.a.	n.a.	n.a.	n.a.	n.a.	n.a.	n.a.	n.a.	n.a.	n.a.	n.a.	n.a.	n.a.	n.a.	n.a.	n.a.	n.a.	n.a.	n.a.	n.a.	n.a.	n.a.
764	Female	29	18-29 y. o.	Biryulevo Vostochnoe	Southern Administrative Okrug	No	n.a.	n.a.	n.a.	n.a.	n.a.	n.a.	n.a.	n.a.	n.a.	n.a.	n.a.	n.a.	n.a.	n.a.	n.a.	n.a.	n.a.	n.a.	n.a.	n.a.	n.a.	n.a.	n.a.	n.a.	n.a.	n.a.	n.a.	n.a.	n.a.	n.a.	n.a.	n.a.	n.a.	n.a.	n.a.	n.a.	n.a.	n.a.	n.a.	n.a.	n.a.	n.a.	n.a.
765	Female	21	18-29 y. o.	Perovo	Eastern Administrative Okrug	No	n.a.	n.a.	n.a.	n.a.	n.a.	n.a.	n.a.	n.a.	n.a.	n.a.	n.a.	n.a.	n.a.	n.a.	n.a.	n.a.	n.a.	n.a.	n.a.	n.a.	n.a.	n.a.	n.a.	n.a.	n.a.	n.a.	n.a.	n.a.	n.a.	n.a.	n.a.	n.a.	n.a.	n.a.	n.a.	n.a.	n.a.	n.a.	n.a.	n.a.	n.a.	n.a.	n.a.
766	Female	28	18-29 y. o.	Solntsevo	Western Administrative Okrug	No	n.a.	n.a.	n.a.	n.a.	n.a.	n.a.	n.a.	n.a.	n.a.	n.a.	n.a.	n.a.	n.a.	n.a.	n.a.	n.a.	n.a.	n.a.	n.a.	n.a.	n.a.	n.a.	n.a.	n.a.	n.a.	n.a.	n.a.	n.a.	n.a.	n.a.	n.a.	n.a.	n.a.	n.a.	n.a.	n.a.	n.a.	n.a.	n.a.	n.a.	n.a.	n.a.	n.a.
767	Female	22	18-29 y. o.	Zyuzino	South-Western Administrative Okrug	Yes	More often	1	0	0	0	0	0	0	0	0	0	Once a week	0	More than 1 hour	0	0	9	Only rented	1	0	0	0	0	0	0	0	10	10	99	99	10	99	9	10	on a sidewalk	Never	on a sidewalk	8	8	No	I don't combine	0	0
768	Male	20	18-29 y. o.	Ostankinskiy	North-Eastern Administrative Okrug	No	n.a.	n.a.	n.a.	n.a.	n.a.	n.a.	n.a.	n.a.	n.a.	n.a.	n.a.	n.a.	n.a.	n.a.	n.a.	n.a.	n.a.	n.a.	n.a.	n.a.	n.a.	n.a.	n.a.	n.a.	n.a.	n.a.	n.a.	n.a.	n.a.	n.a.	n.a.	n.a.	n.a.	n.a.	n.a.	n.a.	n.a.	n.a.	n.a.	n.a.	n.a.	n.a.	n.a.
769	Male	30	30-39 y. o.	Alekseevskiy	North-Eastern Administrative Okrug	No	n.a.	n.a.	n.a.	n.a.	n.a.	n.a.	n.a.	n.a.	n.a.	n.a.	n.a.	n.a.	n.a.	n.a.	n.a.	n.a.	n.a.	n.a.	n.a.	n.a.	n.a.	n.a.	n.a.	n.a.	n.a.	n.a.	n.a.	n.a.	n.a.	n.a.	n.a.	n.a.	n.a.	n.a.	n.a.	n.a.	n.a.	n.a.	n.a.	n.a.	n.a.	n.a.	n.a.
770	Female	27	18-29 y. o.	Koptevo	Northern Administrative Okrug	No	n.a.	n.a.	n.a.	n.a.	n.a.	n.a.	n.a.	n.a.	n.a.	n.a.	n.a.	n.a.	n.a.	n.a.	n.a.	n.a.	n.a.	n.a.	n.a.	n.a.	n.a.	n.a.	n.a.	n.a.	n.a.	n.a.	n.a.	n.a.	n.a.	n.a.	n.a.	n.a.	n.a.	n.a.	n.a.	n.a.	n.a.	n.a.	n.a.	n.a.	n.a.	n.a.	n.a.
771	Female	18	18-29 y. o.	Golyanovo	Eastern Administrative Okrug	Yes	no change	1	0	0	1	0	0	0	0	0	0	Several times a week	0	15 - 30 minutes	More than 1 hour	0	9	Only own	1	0	0	0	0	0	0	0	8	8	9	5	9	7	5	8	on the road	Never	on a sidewalk	8	8	Yes	I carry a bicycle with me in public transport	1	1
772	Male	24	18-29 y. o.	Khamovniki	Central Administrative Okrug	Yes	no change	0	0	0	1	0	0	1	0	0	0	Once a week	0	0	More than 1 hour	More than 1 hour	1	Only own	0	0	0	0	0	0	1	on foot	10	10	1	1	2	1	1	2	on the road	Never	on a sidewalk	1	10	No	I don't combine	0	0
773	Male	70	above 60 y. o.	Novokosino	Eastern Administrative Okrug	No	n.a.	n.a.	n.a.	n.a.	n.a.	n.a.	n.a.	n.a.	n.a.	n.a.	n.a.	n.a.	n.a.	n.a.	n.a.	n.a.	n.a.	n.a.	n.a.	n.a.	n.a.	n.a.	n.a.	n.a.	n.a.	n.a.	n.a.	n.a.	n.a.	n.a.	n.a.	n.a.	n.a.	n.a.	n.a.	n.a.	n.a.	n.a.	n.a.	n.a.	n.a.	n.a.	n.a.
774	Female	64	above 60 y. o.	Khamovniki	Central Administrative Okrug	No	n.a.	n.a.	n.a.	n.a.	n.a.	n.a.	n.a.	n.a.	n.a.	n.a.	n.a.	n.a.	n.a.	n.a.	n.a.	n.a.	n.a.	n.a.	n.a.	n.a.	n.a.	n.a.	n.a.	n.a.	n.a.	n.a.	n.a.	n.a.	n.a.	n.a.	n.a.	n.a.	n.a.	n.a.	n.a.	n.a.	n.a.	n.a.	n.a.	n.a.	n.a.	n.a.	n.a.
775	Female	21	18-29 y. o.	Bibirevo	North-Eastern Administrative Okrug	Yes	more seldom	1	0	0	0	0	0	0	0	0	0	Once a month and more seldom	10	More than 1 hour	0	0	6	Both own and rented, depending on situation	1	0	0	0	0	1	0	0	1	1	1	1	9	1	9	4	both variants allowed	Very seldom (1-2 times per ride)	On the road	5	3	No	I carry a bicycle with me in public transport	1	0
776	Male	22	18-29 y. o.	Dorogomilovo	Western Administrative Okrug	Yes	more seldom	0	0	0	0	0	0	1	0	0	0	Several times a week	0	0	0	More than 1 hour	6	Only own	0	1	0	0	1	0	0	0	7	6	7	8	8	5	6	6	both variants allowed	Very often (more than 6 times per ride)	0	10	7	Yes	I use a bicycle to get to the public transport stations	0	0
777	Female	26	18-29 y. o.	Strogino	North-Western Administrative Okrug	No	n.a.	n.a.	n.a.	n.a.	n.a.	n.a.	n.a.	n.a.	n.a.	n.a.	n.a.	n.a.	n.a.	n.a.	n.a.	n.a.	n.a.	n.a.	n.a.	n.a.	n.a.	n.a.	n.a.	n.a.	n.a.	n.a.	n.a.	n.a.	n.a.	n.a.	n.a.	n.a.	n.a.	n.a.	n.a.	n.a.	n.a.	n.a.	n.a.	n.a.	n.a.	n.a.	n.a.
778	Male	51	50-59 y. o.	Pechatniki	South-Eastern Administrative Okrug	No	n.a.	n.a.	n.a.	n.a.	n.a.	n.a.	n.a.	n.a.	n.a.	n.a.	n.a.	n.a.	n.a.	n.a.	n.a.	n.a.	n.a.	n.a.	n.a.	n.a.	n.a.	n.a.	n.a.	n.a.	n.a.	n.a.	n.a.	n.a.	n.a.	n.a.	n.a.	n.a.	n.a.	n.a.	n.a.	n.a.	n.a.	n.a.	n.a.	n.a.	n.a.	n.a.	n.a.
779	Male	19	18-29 y. o.	Orekhovo-Borisovo Yuzhnoe	Southern Administrative Okrug	Yes	more seldom	1	0	0	0	0	0	0	0	0	0	Several times a month	5	15 - 30 minutes	0	0	10	Only own	1	0	0	0	0	0	0	0	10	10	5	5	10	5	10	10	on the road	Very seldom (1-2 times per ride)	On the road	5	5	Yes	I don't combine	0	0
780	Female	18	18-29 y. o.	Troparevo-Nikulino	Western Administrative Okrug	Yes	More often	1	0	0	0	0	0	0	0	0	0	Several times a week	0	More than 1 hour	0	0	7	Only rented	1	0	0	0	0	0	0	0	10	1	4	4	10	7	1	4	both variants allowed	Very often (more than 6 times per ride)	0	1	1	No	I don't combine	0	0
781	Female	24	18-29 y. o.	Otradnoe	North-Eastern Administrative Okrug	No	n.a.	n.a.	n.a.	n.a.	n.a.	n.a.	n.a.	n.a.	n.a.	n.a.	n.a.	n.a.	n.a.	n.a.	n.a.	n.a.	n.a.	n.a.	n.a.	n.a.	n.a.	n.a.	n.a.	n.a.	n.a.	n.a.	n.a.	n.a.	n.a.	n.a.	n.a.	n.a.	n.a.	n.a.	n.a.	n.a.	n.a.	n.a.	n.a.	n.a.	n.a.	n.a.	n.a.
782	Female	19	18-29 y. o.	Chertanovo Severnoe	Southern Administrative Okrug	Yes	no change	1	0	0	0	0	0	1	0	0	0	Several times a month	8	More than 1 hour	0	30 minutes – 1 hour	7	Only rented	1	0	1	0	0	0	0	0	9	10	9	5	6	4	8	9	both variants allowed	Seldom (3-4 times per ride)	Both variants	7	6	Yes	I don't combine	0	0
783	Female	26	18-29 y. o.	Maryino	South-Eastern Administrative Okrug	Yes	More often	1	0	0	0	0	0	0	0	0	0	Several times a week	0	30 minutes – 1 hour	0	0	9	Only own	1	1	0	0	0	0	0	0	8	8	4	4	9	7	7	8	on a sidewalk	Very seldom (1-2 times per ride)	On the road	5	6	No	I don't combine	0	0
784	Female	41	40-49 y. o.	Maryino	South-Eastern Administrative Okrug	Yes	More often	1	0	0	0	0	0	0	0	0	0	Several times a month	10	30 minutes – 1 hour	0	0	6	Only own	1	1	1	0	0	0	0	0	7	4	3	3	5	5	5	5	on the road	Never	on a sidewalk	4	5	No	I don't combine	0	0
785	Male	26	18-29 y. o.	Obruchevskiy	South-Western Administrative Okrug	No	n.a.	n.a.	n.a.	n.a.	n.a.	n.a.	n.a.	n.a.	n.a.	n.a.	n.a.	n.a.	n.a.	n.a.	n.a.	n.a.	n.a.	n.a.	n.a.	n.a.	n.a.	n.a.	n.a.	n.a.	n.a.	n.a.	n.a.	n.a.	n.a.	n.a.	n.a.	n.a.	n.a.	n.a.	n.a.	n.a.	n.a.	n.a.	n.a.	n.a.	n.a.	n.a.	n.a.
786	Male	18	18-29 y. o.	Mosvorechie-Saburovo	Southern Administrative Okrug	No	n.a.	n.a.	n.a.	n.a.	n.a.	n.a.	n.a.	n.a.	n.a.	n.a.	n.a.	n.a.	n.a.	n.a.	n.a.	n.a.	n.a.	n.a.	n.a.	n.a.	n.a.	n.a.	n.a.	n.a.	n.a.	n.a.	n.a.	n.a.	n.a.	n.a.	n.a.	n.a.	n.a.	n.a.	n.a.	n.a.	n.a.	n.a.	n.a.	n.a.	n.a.	n.a.	n.a.
787	Female	29	18-29 y. o.	Lyublino	South-Eastern Administrative Okrug	No	n.a.	n.a.	n.a.	n.a.	n.a.	n.a.	n.a.	n.a.	n.a.	n.a.	n.a.	n.a.	n.a.	n.a.	n.a.	n.a.	n.a.	n.a.	n.a.	n.a.	n.a.	n.a.	n.a.	n.a.	n.a.	n.a.	n.a.	n.a.	n.a.	n.a.	n.a.	n.a.	n.a.	n.a.	n.a.	n.a.	n.a.	n.a.	n.a.	n.a.	n.a.	n.a.	n.a.
788	Male	28	18-29 y. o.	Ostankinskiy	North-Eastern Administrative Okrug	No	n.a.	n.a.	n.a.	n.a.	n.a.	n.a.	n.a.	n.a.	n.a.	n.a.	n.a.	n.a.	n.a.	n.a.	n.a.	n.a.	n.a.	n.a.	n.a.	n.a.	n.a.	n.a.	n.a.	n.a.	n.a.	n.a.	n.a.	n.a.	n.a.	n.a.	n.a.	n.a.	n.a.	n.a.	n.a.	n.a.	n.a.	n.a.	n.a.	n.a.	n.a.	n.a.	n.a.
789	Female	21	18-29 y. o.	Lyublino	South-Eastern Administrative Okrug	Yes	More often	1	0	0	0	0	0	0	0	0	0	Several times a month	7	More than 1 hour	0	0	5	Only own	1	0	1	0	0	0	0	0	3	3	99	3	10	99	5	8	on the road	Never	on a sidewalk	1	7	Yes	I don't combine	0	0
790	Male	22	18-29 y. o.	Nagatino-Sadovniki	Southern Administrative Okrug	Yes	More often	1	1	0	0	0	0	0	0	0	0	Several times a week	0	More than 1 hour	More than 1 hour	0	6	Both own and rented, depending on situation	1	0	0	0	0	1	0	0	5	10	4	5	6	7	7	9	on the road	Very often (more than 6 times per ride)	0	3	4	Yes	I carry a bicycle with me in public transport	0	1
791	Male	27	18-29 y. o.	Yaroslavskiy	North-Eastern Administrative Okrug	No	n.a.	n.a.	n.a.	n.a.	n.a.	n.a.	n.a.	n.a.	n.a.	n.a.	n.a.	n.a.	n.a.	n.a.	n.a.	n.a.	n.a.	n.a.	n.a.	n.a.	n.a.	n.a.	n.a.	n.a.	n.a.	n.a.	n.a.	n.a.	n.a.	n.a.	n.a.	n.a.	n.a.	n.a.	n.a.	n.a.	n.a.	n.a.	n.a.	n.a.	n.a.	n.a.	n.a.
792	Male	23	18-29 y. o.	Orekhovo-Borisovo Severnoe	Southern Administrative Okrug	Yes	More often	1	0	0	0	0	0	0	0	0	0	Several times a month	7	30 minutes – 1 hour	0	0	10	Only rented	1	1	1	0	1	0	0	0	10	10	1	1	10	5	10	10	both variants allowed	Never	on a sidewalk	10	8	No	I don't combine	0	0
793	Female	22	18-29 y. o.	Lyublino	South-Eastern Administrative Okrug	No	n.a.	n.a.	n.a.	n.a.	n.a.	n.a.	n.a.	n.a.	n.a.	n.a.	n.a.	n.a.	n.a.	n.a.	n.a.	n.a.	n.a.	n.a.	n.a.	n.a.	n.a.	n.a.	n.a.	n.a.	n.a.	n.a.	n.a.	n.a.	n.a.	n.a.	n.a.	n.a.	n.a.	n.a.	n.a.	n.a.	n.a.	n.a.	n.a.	n.a.	n.a.	n.a.	n.a.
794	Female	19	18-29 y. o.	Khamovniki	Central Administrative Okrug	Yes	More often	0	0	0	0	0	1	0	0	0	0	Several times a week	0	0	15 - 30 minutes	0	4	Both own and rented, depending on situation	1	0	1	0	0	0	0	0	6	4	1	1	10	10	5	8	both variants allowed	Very seldom (1-2 times per ride)	On the road	1	1	Yes	I don't combine	0	0
795	Female	26	18-29 y. o.	Vykhino-Zhulebino	South-Eastern Administrative Okrug	No	n.a.	n.a.	n.a.	n.a.	n.a.	n.a.	n.a.	n.a.	n.a.	n.a.	n.a.	n.a.	n.a.	n.a.	n.a.	n.a.	n.a.	n.a.	n.a.	n.a.	n.a.	n.a.	n.a.	n.a.	n.a.	n.a.	n.a.	n.a.	n.a.	n.a.	n.a.	n.a.	n.a.	n.a.	n.a.	n.a.	n.a.	n.a.	n.a.	n.a.	n.a.	n.a.	n.a.
796	Male	26	18-29 y. o.	Severnoe Tushino	North-Western Administrative Okrug	No	n.a.	n.a.	n.a.	n.a.	n.a.	n.a.	n.a.	n.a.	n.a.	n.a.	n.a.	n.a.	n.a.	n.a.	n.a.	n.a.	n.a.	n.a.	n.a.	n.a.	n.a.	n.a.	n.a.	n.a.	n.a.	n.a.	n.a.	n.a.	n.a.	n.a.	n.a.	n.a.	n.a.	n.a.	n.a.	n.a.	n.a.	n.a.	n.a.	n.a.	n.a.	n.a.	n.a.
797	Male	20	18-29 y. o.	Kuntsevo	Western Administrative Okrug	No	n.a.	n.a.	n.a.	n.a.	n.a.	n.a.	n.a.	n.a.	n.a.	n.a.	n.a.	n.a.	n.a.	n.a.	n.a.	n.a.	n.a.	n.a.	n.a.	n.a.	n.a.	n.a.	n.a.	n.a.	n.a.	n.a.	n.a.	n.a.	n.a.	n.a.	n.a.	n.a.	n.a.	n.a.	n.a.	n.a.	n.a.	n.a.	n.a.	n.a.	n.a.	n.a.	n.a.
798	Female	21	18-29 y. o.	Pechatniki	South-Eastern Administrative Okrug	Yes	no change	1	0	0	0	0	0	0	0	0	0	Several times a week	0	More than 1 hour	0	0	6	Only own	1	0	0	0	0	0	0	0	5	4	4	1	8	8	7	3	both variants allowed	Very often (more than 6 times per ride)	0	4	6	Yes	I don't combine	0	0
799	Male	23	18-29 y. o.	Sokolinaya Gora	Eastern Administrative Okrug	No	n.a.	n.a.	n.a.	n.a.	n.a.	n.a.	n.a.	n.a.	n.a.	n.a.	n.a.	n.a.	n.a.	n.a.	n.a.	n.a.	n.a.	n.a.	n.a.	n.a.	n.a.	n.a.	n.a.	n.a.	n.a.	n.a.	n.a.	n.a.	n.a.	n.a.	n.a.	n.a.	n.a.	n.a.	n.a.	n.a.	n.a.	n.a.	n.a.	n.a.	n.a.	n.a.	n.a.
800	Male	25	18-29 y. o.	Ochakovo-Matveevskoe	Western Administrative Okrug	No	n.a.	n.a.	n.a.	n.a.	n.a.	n.a.	n.a.	n.a.	n.a.	n.a.	n.a.	n.a.	n.a.	n.a.	n.a.	n.a.	n.a.	n.a.	n.a.	n.a.	n.a.	n.a.	n.a.	n.a.	n.a.	n.a.	n.a.	n.a.	n.a.	n.a.	n.a.	n.a.	n.a.	n.a.	n.a.	n.a.	n.a.	n.a.	n.a.	n.a.	n.a.	n.a.	n.a.
801	Female	20	18-29 y. o.	Konkovo	South-Western Administrative Okrug	Yes	no change	1	0	0	0	0	0	1	0	0	0	Several times a month	8	More than 1 hour	0	More than 1 hour	3	Only rented	1	0	0	0	0	0	0	0	5	8	4	1	6	4	8	9	on the road	Never	on a sidewalk	1	2	No	I don't combine	0	0
802	Male	20	18-29 y. o.	Perovo	Eastern Administrative Okrug	No	n.a.	n.a.	n.a.	n.a.	n.a.	n.a.	n.a.	n.a.	n.a.	n.a.	n.a.	n.a.	n.a.	n.a.	n.a.	n.a.	n.a.	n.a.	n.a.	n.a.	n.a.	n.a.	n.a.	n.a.	n.a.	n.a.	n.a.	n.a.	n.a.	n.a.	n.a.	n.a.	n.a.	n.a.	n.a.	n.a.	n.a.	n.a.	n.a.	n.a.	n.a.	n.a.	n.a.
803	Female	20	18-29 y. o.	Pechatniki	South-Eastern Administrative Okrug	Yes	More often	1	0	0	0	0	0	0	0	0	0	Once a month and more seldom	9	More than 1 hour	0	0	7	Only rented	1	0	0	0	0	0	0	0	9	10	6	5	9	10	8	8	on the road	Never	on a sidewalk	6	6	Yes	I don't combine	0	0
804	Male	21	18-29 y. o.	Vostochnoe Izmailovo	Eastern Administrative Okrug	No	n.a.	n.a.	n.a.	n.a.	n.a.	n.a.	n.a.	n.a.	n.a.	n.a.	n.a.	n.a.	n.a.	n.a.	n.a.	n.a.	n.a.	n.a.	n.a.	n.a.	n.a.	n.a.	n.a.	n.a.	n.a.	n.a.	n.a.	n.a.	n.a.	n.a.	n.a.	n.a.	n.a.	n.a.	n.a.	n.a.	n.a.	n.a.	n.a.	n.a.	n.a.	n.a.	n.a.
805	Male	28	18-29 y. o.	Novokosino	Eastern Administrative Okrug	No	n.a.	n.a.	n.a.	n.a.	n.a.	n.a.	n.a.	n.a.	n.a.	n.a.	n.a.	n.a.	n.a.	n.a.	n.a.	n.a.	n.a.	n.a.	n.a.	n.a.	n.a.	n.a.	n.a.	n.a.	n.a.	n.a.	n.a.	n.a.	n.a.	n.a.	n.a.	n.a.	n.a.	n.a.	n.a.	n.a.	n.a.	n.a.	n.a.	n.a.	n.a.	n.a.	n.a.
806	Female	20	18-29 y. o.	Novokosino	Eastern Administrative Okrug	Yes	more seldom	0	0	0	0	0	0	1	0	0	0	Once a month and more seldom	5	0	0	30 minutes – 1 hour	4	Only own	1	0	0	0	0	0	0	0	4	6	10	6	8	99	4	10	on a sidewalk	Very seldom (1-2 times per ride)	On the road	4	8	No	I don't combine	0	0
807	Female	23	18-29 y. o.	Novokosino	Eastern Administrative Okrug	Yes	More often	1	0	0	0	0	0	0	0	0	0	Every day	0	More than 1 hour	0	0	5	Only own	1	0	0	0	0	0	0	0	2	10	5	1	7	1	1	1	on a sidewalk	Very often (more than 6 times per ride)	0	3	5	Yes	I carry a bicycle with me in public transport	0	1
808	Female	50	50-59 y. o.	Preobrazhenskoe	Eastern Administrative Okrug	Yes	no change	1	0	0	0	0	0	0	0	0	0	Once a week	0	More than 1 hour	0	0	99	Only own	1	0	0	0	0	0	0	0	8	7	99	99	8	99	7	7	on the road	Never	on a sidewalk	3	8	Yes	I don't combine	0	0
809	Female	28	18-29 y. o.	gorodskoi okrug Troitsk	Novomoskovskiy-Troitskiy Administrative Okrug	No	n.a.	n.a.	n.a.	n.a.	n.a.	n.a.	n.a.	n.a.	n.a.	n.a.	n.a.	n.a.	n.a.	n.a.	n.a.	n.a.	n.a.	n.a.	n.a.	n.a.	n.a.	n.a.	n.a.	n.a.	n.a.	n.a.	n.a.	n.a.	n.a.	n.a.	n.a.	n.a.	n.a.	n.a.	n.a.	n.a.	n.a.	n.a.	n.a.	n.a.	n.a.	n.a.	n.a.
810	Male	24	18-29 y. o.	Schukino	North-Western Administrative Okrug	No	n.a.	n.a.	n.a.	n.a.	n.a.	n.a.	n.a.	n.a.	n.a.	n.a.	n.a.	n.a.	n.a.	n.a.	n.a.	n.a.	n.a.	n.a.	n.a.	n.a.	n.a.	n.a.	n.a.	n.a.	n.a.	n.a.	n.a.	n.a.	n.a.	n.a.	n.a.	n.a.	n.a.	n.a.	n.a.	n.a.	n.a.	n.a.	n.a.	n.a.	n.a.	n.a.	n.a.
811	Male	19	18-29 y. o.	Orekhovo-Borisovo Severnoe	Southern Administrative Okrug	Yes	no change	1	1	1	1	0	1	1	0	0	0	Every day	0	More than 1 hour	30 minutes – 1 hour	More than 1 hour	1	Only own	1	1	0	0	0	0	0	0	7	10	1	2	1	1	1	1	on the road	Very often (more than 6 times per ride)	0	1	5	Yes	I don't combine	0	0
812	Male	20	18-29 y. o.	Perovo	Eastern Administrative Okrug	No	n.a.	n.a.	n.a.	n.a.	n.a.	n.a.	n.a.	n.a.	n.a.	n.a.	n.a.	n.a.	n.a.	n.a.	n.a.	n.a.	n.a.	n.a.	n.a.	n.a.	n.a.	n.a.	n.a.	n.a.	n.a.	n.a.	n.a.	n.a.	n.a.	n.a.	n.a.	n.a.	n.a.	n.a.	n.a.	n.a.	n.a.	n.a.	n.a.	n.a.	n.a.	n.a.	n.a.
813	Male	23	18-29 y. o.	Severnoe Medvedkovo	North-Eastern Administrative Okrug	No	n.a.	n.a.	n.a.	n.a.	n.a.	n.a.	n.a.	n.a.	n.a.	n.a.	n.a.	n.a.	n.a.	n.a.	n.a.	n.a.	n.a.	n.a.	n.a.	n.a.	n.a.	n.a.	n.a.	n.a.	n.a.	n.a.	n.a.	n.a.	n.a.	n.a.	n.a.	n.a.	n.a.	n.a.	n.a.	n.a.	n.a.	n.a.	n.a.	n.a.	n.a.	n.a.	n.a.
814	Male	25	18-29 y. o.	Lyublino	South-Eastern Administrative Okrug	No	n.a.	n.a.	n.a.	n.a.	n.a.	n.a.	n.a.	n.a.	n.a.	n.a.	n.a.	n.a.	n.a.	n.a.	n.a.	n.a.	n.a.	n.a.	n.a.	n.a.	n.a.	n.a.	n.a.	n.a.	n.a.	n.a.	n.a.	n.a.	n.a.	n.a.	n.a.	n.a.	n.a.	n.a.	n.a.	n.a.	n.a.	n.a.	n.a.	n.a.	n.a.	n.a.	n.a.
815	Female	18	18-29 y. o.	Tyuply Stan	South-Western Administrative Okrug	Yes	more seldom	1	0	0	0	0	0	0	0	0	0	Once a month and more seldom	6	More than 1 hour	0	0	9	Both own and rented, depending on situation	1	0	0	0	0	0	0	0	8	9	1	5	6	6	4	3	on a sidewalk	Very seldom (1-2 times per ride)	On the road	7	7	No	I carry a bicycle with me in public transport	1	0
816	Female	19	18-29 y. o.	Tyuply Stan	South-Western Administrative Okrug	Yes	more seldom	1	0	0	0	0	0	0	0	0	0	Once a month and more seldom	9	More than 1 hour	0	0	7	Only rented	1	0	0	0	0	0	0	0	10	6	8	6	10	9	7	10	both variants allowed	Very seldom (1-2 times per ride)	On the road	6	7	Yes	I don't combine	0	0
817	Male	20	18-29 y. o.	Voikovskoe	Northern Administrative Okrug	No	n.a.	n.a.	n.a.	n.a.	n.a.	n.a.	n.a.	n.a.	n.a.	n.a.	n.a.	n.a.	n.a.	n.a.	n.a.	n.a.	n.a.	n.a.	n.a.	n.a.	n.a.	n.a.	n.a.	n.a.	n.a.	n.a.	n.a.	n.a.	n.a.	n.a.	n.a.	n.a.	n.a.	n.a.	n.a.	n.a.	n.a.	n.a.	n.a.	n.a.	n.a.	n.a.	n.a.
818	Female	25	18-29 y. o.	Veshniaki	Eastern Administrative Okrug	Yes	More often	1	0	0	0	0	0	0	0	0	0	Several times a week	0	More than 1 hour	0	0	10	Both own and rented, depending on situation	1	0	0	0	0	0	0	0	10	9	5	3	5	99	8	8	both variants allowed	Never	on a sidewalk	7	10	Yes	I don't combine	0	0
819	Male	28	18-29 y. o.	Perovo	Eastern Administrative Okrug	No	n.a.	n.a.	n.a.	n.a.	n.a.	n.a.	n.a.	n.a.	n.a.	n.a.	n.a.	n.a.	n.a.	n.a.	n.a.	n.a.	n.a.	n.a.	n.a.	n.a.	n.a.	n.a.	n.a.	n.a.	n.a.	n.a.	n.a.	n.a.	n.a.	n.a.	n.a.	n.a.	n.a.	n.a.	n.a.	n.a.	n.a.	n.a.	n.a.	n.a.	n.a.	n.a.	n.a.
820	Male	18	18-29 y. o.	Tekstilschiki	South-Eastern Administrative Okrug	No	n.a.	n.a.	n.a.	n.a.	n.a.	n.a.	n.a.	n.a.	n.a.	n.a.	n.a.	n.a.	n.a.	n.a.	n.a.	n.a.	n.a.	n.a.	n.a.	n.a.	n.a.	n.a.	n.a.	n.a.	n.a.	n.a.	n.a.	n.a.	n.a.	n.a.	n.a.	n.a.	n.a.	n.a.	n.a.	n.a.	n.a.	n.a.	n.a.	n.a.	n.a.	n.a.	n.a.
821	Male	22	18-29 y. o.	Orekhovo-Borisovo Yuzhnoe	Southern Administrative Okrug	No	n.a.	n.a.	n.a.	n.a.	n.a.	n.a.	n.a.	n.a.	n.a.	n.a.	n.a.	n.a.	n.a.	n.a.	n.a.	n.a.	n.a.	n.a.	n.a.	n.a.	n.a.	n.a.	n.a.	n.a.	n.a.	n.a.	n.a.	n.a.	n.a.	n.a.	n.a.	n.a.	n.a.	n.a.	n.a.	n.a.	n.a.	n.a.	n.a.	n.a.	n.a.	n.a.	n.a.
822	Male	26	18-29 y. o.	Vostochnoe Degunino	Northern Administrative Okrug	No	n.a.	n.a.	n.a.	n.a.	n.a.	n.a.	n.a.	n.a.	n.a.	n.a.	n.a.	n.a.	n.a.	n.a.	n.a.	n.a.	n.a.	n.a.	n.a.	n.a.	n.a.	n.a.	n.a.	n.a.	n.a.	n.a.	n.a.	n.a.	n.a.	n.a.	n.a.	n.a.	n.a.	n.a.	n.a.	n.a.	n.a.	n.a.	n.a.	n.a.	n.a.	n.a.	n.a.
823	Female	26	18-29 y. o.	Yuzhnoe Butovo	South-Western Administrative Okrug	Yes	More often	1	0	0	0	1	1	1	0	0	0	Several times a week	0	More than 1 hour	More than 1 hour	More than 1 hour	3	Only own	1	0	0	0	0	0	0	0	5	1	1	1	7	99	7	8	on the road	Seldom (3-4 times per ride)	Both variants	1	1	No	I carry a bicycle with me in public transport	0	0
824	Male	18	18-29 y. o.	Gagarinskiy	South-Western Administrative Okrug	No	n.a.	n.a.	n.a.	n.a.	n.a.	n.a.	n.a.	n.a.	n.a.	n.a.	n.a.	n.a.	n.a.	n.a.	n.a.	n.a.	n.a.	n.a.	n.a.	n.a.	n.a.	n.a.	n.a.	n.a.	n.a.	n.a.	n.a.	n.a.	n.a.	n.a.	n.a.	n.a.	n.a.	n.a.	n.a.	n.a.	n.a.	n.a.	n.a.	n.a.	n.a.	n.a.	n.a.
825	Male	25	18-29 y. o.	Ryazanskiy	South-Eastern Administrative Okrug	No	n.a.	n.a.	n.a.	n.a.	n.a.	n.a.	n.a.	n.a.	n.a.	n.a.	n.a.	n.a.	n.a.	n.a.	n.a.	n.a.	n.a.	n.a.	n.a.	n.a.	n.a.	n.a.	n.a.	n.a.	n.a.	n.a.	n.a.	n.a.	n.a.	n.a.	n.a.	n.a.	n.a.	n.a.	n.a.	n.a.	n.a.	n.a.	n.a.	n.a.	n.a.	n.a.	n.a.
826	Male	22	18-29 y. o.	Severniy	North-Eastern Administrative Okrug	No	n.a.	n.a.	n.a.	n.a.	n.a.	n.a.	n.a.	n.a.	n.a.	n.a.	n.a.	n.a.	n.a.	n.a.	n.a.	n.a.	n.a.	n.a.	n.a.	n.a.	n.a.	n.a.	n.a.	n.a.	n.a.	n.a.	n.a.	n.a.	n.a.	n.a.	n.a.	n.a.	n.a.	n.a.	n.a.	n.a.	n.a.	n.a.	n.a.	n.a.	n.a.	n.a.	n.a.
827	Male	20	18-29 y. o.	Sokolinaya Gora	Eastern Administrative Okrug	No	n.a.	n.a.	n.a.	n.a.	n.a.	n.a.	n.a.	n.a.	n.a.	n.a.	n.a.	n.a.	n.a.	n.a.	n.a.	n.a.	n.a.	n.a.	n.a.	n.a.	n.a.	n.a.	n.a.	n.a.	n.a.	n.a.	n.a.	n.a.	n.a.	n.a.	n.a.	n.a.	n.a.	n.a.	n.a.	n.a.	n.a.	n.a.	n.a.	n.a.	n.a.	n.a.	n.a.
828	Male	30	30-39 y. o.	Mitino	North-Western Administrative Okrug	No	n.a.	n.a.	n.a.	n.a.	n.a.	n.a.	n.a.	n.a.	n.a.	n.a.	n.a.	n.a.	n.a.	n.a.	n.a.	n.a.	n.a.	n.a.	n.a.	n.a.	n.a.	n.a.	n.a.	n.a.	n.a.	n.a.	n.a.	n.a.	n.a.	n.a.	n.a.	n.a.	n.a.	n.a.	n.a.	n.a.	n.a.	n.a.	n.a.	n.a.	n.a.	n.a.	n.a.
829	Male	19	18-29 y. o.	poselenie Krasnopahorskoe	Novomoskovskiy-Troitskiy Administrative Okrug	No	n.a.	n.a.	n.a.	n.a.	n.a.	n.a.	n.a.	n.a.	n.a.	n.a.	n.a.	n.a.	n.a.	n.a.	n.a.	n.a.	n.a.	n.a.	n.a.	n.a.	n.a.	n.a.	n.a.	n.a.	n.a.	n.a.	n.a.	n.a.	n.a.	n.a.	n.a.	n.a.	n.a.	n.a.	n.a.	n.a.	n.a.	n.a.	n.a.	n.a.	n.a.	n.a.	n.a.
830	Male	24	18-29 y. o.	Tsaritsyno	Southern Administrative Okrug	Yes	More often	1	1	1	1	1	1	1	0	0	0	Every day	0	More than 1 hour	More than 1 hour	More than 1 hour	6	Only own	1	1	0	0	0	0	0	0	5	5	5	3	6	3	5	7	both variants allowed	Not sure	0	2	5	No	I use a bicycle to get to the public transport stations	0	0
831	Female	29	18-29 y. o.	Kuzminki	South-Eastern Administrative Okrug	Yes	More often	1	0	0	0	0	0	0	0	0	0	Several times a month	5	More than 1 hour	0	0	10	Only rented	1	0	0	0	0	0	0	0	10	10	10	99	10	99	99	10	on the road	Never	on a sidewalk	8	6	No	I don't combine	0	0
832	Male	34	30-39 y. o.	Golyanovo	Eastern Administrative Okrug	No	n.a.	n.a.	n.a.	n.a.	n.a.	n.a.	n.a.	n.a.	n.a.	n.a.	n.a.	n.a.	n.a.	n.a.	n.a.	n.a.	n.a.	n.a.	n.a.	n.a.	n.a.	n.a.	n.a.	n.a.	n.a.	n.a.	n.a.	n.a.	n.a.	n.a.	n.a.	n.a.	n.a.	n.a.	n.a.	n.a.	n.a.	n.a.	n.a.	n.a.	n.a.	n.a.	n.a.
833	Female	36	30-39 y. o.	Veshniaki	Eastern Administrative Okrug	No	n.a.	n.a.	n.a.	n.a.	n.a.	n.a.	n.a.	n.a.	n.a.	n.a.	n.a.	n.a.	n.a.	n.a.	n.a.	n.a.	n.a.	n.a.	n.a.	n.a.	n.a.	n.a.	n.a.	n.a.	n.a.	n.a.	n.a.	n.a.	n.a.	n.a.	n.a.	n.a.	n.a.	n.a.	n.a.	n.a.	n.a.	n.a.	n.a.	n.a.	n.a.	n.a.	n.a.
834	Male	26	18-29 y. o.	Severnoe Tushino	North-Western Administrative Okrug	No	n.a.	n.a.	n.a.	n.a.	n.a.	n.a.	n.a.	n.a.	n.a.	n.a.	n.a.	n.a.	n.a.	n.a.	n.a.	n.a.	n.a.	n.a.	n.a.	n.a.	n.a.	n.a.	n.a.	n.a.	n.a.	n.a.	n.a.	n.a.	n.a.	n.a.	n.a.	n.a.	n.a.	n.a.	n.a.	n.a.	n.a.	n.a.	n.a.	n.a.	n.a.	n.a.	n.a.
835	Male	73	above 60 y. o.	Novogireevo	Eastern Administrative Okrug	No	n.a.	n.a.	n.a.	n.a.	n.a.	n.a.	n.a.	n.a.	n.a.	n.a.	n.a.	n.a.	n.a.	n.a.	n.a.	n.a.	n.a.	n.a.	n.a.	n.a.	n.a.	n.a.	n.a.	n.a.	n.a.	n.a.	n.a.	n.a.	n.a.	n.a.	n.a.	n.a.	n.a.	n.a.	n.a.	n.a.	n.a.	n.a.	n.a.	n.a.	n.a.	n.a.	n.a.
836	Male	21	18-29 y. o.	Vykhino-Zhulebino	South-Eastern Administrative Okrug	No	n.a.	n.a.	n.a.	n.a.	n.a.	n.a.	n.a.	n.a.	n.a.	n.a.	n.a.	n.a.	n.a.	n.a.	n.a.	n.a.	n.a.	n.a.	n.a.	n.a.	n.a.	n.a.	n.a.	n.a.	n.a.	n.a.	n.a.	n.a.	n.a.	n.a.	n.a.	n.a.	n.a.	n.a.	n.a.	n.a.	n.a.	n.a.	n.a.	n.a.	n.a.	n.a.	n.a.
837	Male	21	18-29 y. o.	Babushkinskiy	North-Eastern Administrative Okrug	No	n.a.	n.a.	n.a.	n.a.	n.a.	n.a.	n.a.	n.a.	n.a.	n.a.	n.a.	n.a.	n.a.	n.a.	n.a.	n.a.	n.a.	n.a.	n.a.	n.a.	n.a.	n.a.	n.a.	n.a.	n.a.	n.a.	n.a.	n.a.	n.a.	n.a.	n.a.	n.a.	n.a.	n.a.	n.a.	n.a.	n.a.	n.a.	n.a.	n.a.	n.a.	n.a.	n.a.
838	Male	23	18-29 y. o.	Danilovskiy	Southern Administrative Okrug	No	n.a.	n.a.	n.a.	n.a.	n.a.	n.a.	n.a.	n.a.	n.a.	n.a.	n.a.	n.a.	n.a.	n.a.	n.a.	n.a.	n.a.	n.a.	n.a.	n.a.	n.a.	n.a.	n.a.	n.a.	n.a.	n.a.	n.a.	n.a.	n.a.	n.a.	n.a.	n.a.	n.a.	n.a.	n.a.	n.a.	n.a.	n.a.	n.a.	n.a.	n.a.	n.a.	n.a.
839	Male	24	18-29 y. o.	Butyrskiy	North-Eastern Administrative Okrug	Yes	More often	1	0	0	0	0	0	0	0	0	0	Once a week	0	More than 1 hour	0	0	8	Only own	0	1	0	0	1	0	0	0	10	10	5	7	10	5	5	8	on a sidewalk	Seldom (3-4 times per ride)	Both variants	7	6	Yes	I carry a bicycle with me in public transport	1	0
840	Female	27	18-29 y. o.	Bibirevo	North-Eastern Administrative Okrug	No	n.a.	n.a.	n.a.	n.a.	n.a.	n.a.	n.a.	n.a.	n.a.	n.a.	n.a.	n.a.	n.a.	n.a.	n.a.	n.a.	n.a.	n.a.	n.a.	n.a.	n.a.	n.a.	n.a.	n.a.	n.a.	n.a.	n.a.	n.a.	n.a.	n.a.	n.a.	n.a.	n.a.	n.a.	n.a.	n.a.	n.a.	n.a.	n.a.	n.a.	n.a.	n.a.	n.a.
841	Male	22	18-29 y. o.	Maryino	South-Eastern Administrative Okrug	No	n.a.	n.a.	n.a.	n.a.	n.a.	n.a.	n.a.	n.a.	n.a.	n.a.	n.a.	n.a.	n.a.	n.a.	n.a.	n.a.	n.a.	n.a.	n.a.	n.a.	n.a.	n.a.	n.a.	n.a.	n.a.	n.a.	n.a.	n.a.	n.a.	n.a.	n.a.	n.a.	n.a.	n.a.	n.a.	n.a.	n.a.	n.a.	n.a.	n.a.	n.a.	n.a.	n.a.
842	Male	20	18-29 y. o.	Zyuzino	South-Western Administrative Okrug	No	n.a.	n.a.	n.a.	n.a.	n.a.	n.a.	n.a.	n.a.	n.a.	n.a.	n.a.	n.a.	n.a.	n.a.	n.a.	n.a.	n.a.	n.a.	n.a.	n.a.	n.a.	n.a.	n.a.	n.a.	n.a.	n.a.	n.a.	n.a.	n.a.	n.a.	n.a.	n.a.	n.a.	n.a.	n.a.	n.a.	n.a.	n.a.	n.a.	n.a.	n.a.	n.a.	n.a.
843	Female	28	18-29 y. o.	Yuzhnoe Tushino	North-Western Administrative Okrug	Yes	no change	1	0	0	0	0	0	0	0	0	0	Several times a month	5	30 minutes – 1 hour	0	0	6	Both own and rented, depending on situation	1	0	1	0	0	0	0	0	6	1	5	4	6	4	5	4	both variants allowed	Quite often (5-6 times per ride)	Not sure	3	5	No	I don't combine	0	0
844	Male	29	18-29 y. o.	Golyanovo	Eastern Administrative Okrug	No	n.a.	n.a.	n.a.	n.a.	n.a.	n.a.	n.a.	n.a.	n.a.	n.a.	n.a.	n.a.	n.a.	n.a.	n.a.	n.a.	n.a.	n.a.	n.a.	n.a.	n.a.	n.a.	n.a.	n.a.	n.a.	n.a.	n.a.	n.a.	n.a.	n.a.	n.a.	n.a.	n.a.	n.a.	n.a.	n.a.	n.a.	n.a.	n.a.	n.a.	n.a.	n.a.	n.a.
845	Male	21	18-29 y. o.	Yuzhnoe Butovo	South-Western Administrative Okrug	No	n.a.	n.a.	n.a.	n.a.	n.a.	n.a.	n.a.	n.a.	n.a.	n.a.	n.a.	n.a.	n.a.	n.a.	n.a.	n.a.	n.a.	n.a.	n.a.	n.a.	n.a.	n.a.	n.a.	n.a.	n.a.	n.a.	n.a.	n.a.	n.a.	n.a.	n.a.	n.a.	n.a.	n.a.	n.a.	n.a.	n.a.	n.a.	n.a.	n.a.	n.a.	n.a.	n.a.
846	Female	18	18-29 y. o.	Izmailovo	Eastern Administrative Okrug	Yes	More often	1	0	0	1	0	0	0	0	0	0	Several times a week	0	More than 1 hour	30 minutes – 1 hour	0	5	Only own	1	0	0	0	0	0	0	0	7	8	99	99	9	99	8	7	on a sidewalk	Never	on a sidewalk	5	4	Yes	I don't combine	0	0
847	Female	24	18-29 y. o.	Meschanskiy	Central Administrative Okrug	No	n.a.	n.a.	n.a.	n.a.	n.a.	n.a.	n.a.	n.a.	n.a.	n.a.	n.a.	n.a.	n.a.	n.a.	n.a.	n.a.	n.a.	n.a.	n.a.	n.a.	n.a.	n.a.	n.a.	n.a.	n.a.	n.a.	n.a.	n.a.	n.a.	n.a.	n.a.	n.a.	n.a.	n.a.	n.a.	n.a.	n.a.	n.a.	n.a.	n.a.	n.a.	n.a.	n.a.
848	Female	28	18-29 y. o.	Severnoe Izmailovo	Eastern Administrative Okrug	Yes	More often	1	0	0	0	0	0	0	0	0	0	Once a week	0	More than 1 hour	0	0	7	Only rented	1	0	0	0	0	0	0	0	7	8	4	10	9	8	8	6	both variants allowed	Very seldom (1-2 times per ride)	On the road	6	3	Yes	I don't combine	0	0
849	Male	32	30-39 y. o.	Novokosino	Eastern Administrative Okrug	No	n.a.	n.a.	n.a.	n.a.	n.a.	n.a.	n.a.	n.a.	n.a.	n.a.	n.a.	n.a.	n.a.	n.a.	n.a.	n.a.	n.a.	n.a.	n.a.	n.a.	n.a.	n.a.	n.a.	n.a.	n.a.	n.a.	n.a.	n.a.	n.a.	n.a.	n.a.	n.a.	n.a.	n.a.	n.a.	n.a.	n.a.	n.a.	n.a.	n.a.	n.a.	n.a.	n.a.
850	Male	19	18-29 y. o.	Maryino	South-Eastern Administrative Okrug	No	n.a.	n.a.	n.a.	n.a.	n.a.	n.a.	n.a.	n.a.	n.a.	n.a.	n.a.	n.a.	n.a.	n.a.	n.a.	n.a.	n.a.	n.a.	n.a.	n.a.	n.a.	n.a.	n.a.	n.a.	n.a.	n.a.	n.a.	n.a.	n.a.	n.a.	n.a.	n.a.	n.a.	n.a.	n.a.	n.a.	n.a.	n.a.	n.a.	n.a.	n.a.	n.a.	n.a.
851	Male	18	18-29 y. o.	Babushkinskiy	North-Eastern Administrative Okrug	No	n.a.	n.a.	n.a.	n.a.	n.a.	n.a.	n.a.	n.a.	n.a.	n.a.	n.a.	n.a.	n.a.	n.a.	n.a.	n.a.	n.a.	n.a.	n.a.	n.a.	n.a.	n.a.	n.a.	n.a.	n.a.	n.a.	n.a.	n.a.	n.a.	n.a.	n.a.	n.a.	n.a.	n.a.	n.a.	n.a.	n.a.	n.a.	n.a.	n.a.	n.a.	n.a.	n.a.
852	Male	29	18-29 y. o.	Golyanovo	Eastern Administrative Okrug	No	n.a.	n.a.	n.a.	n.a.	n.a.	n.a.	n.a.	n.a.	n.a.	n.a.	n.a.	n.a.	n.a.	n.a.	n.a.	n.a.	n.a.	n.a.	n.a.	n.a.	n.a.	n.a.	n.a.	n.a.	n.a.	n.a.	n.a.	n.a.	n.a.	n.a.	n.a.	n.a.	n.a.	n.a.	n.a.	n.a.	n.a.	n.a.	n.a.	n.a.	n.a.	n.a.	n.a.
853	Female	26	18-29 y. o.	Presnenskiy	Central Administrative Okrug	Yes	More often	1	1	0	0	0	1	1	0	0	0	Several times a week	0	More than 1 hour	15 - 30 minutes	More than 1 hour	8	Only rented	0	0	1	0	0	0	0	0	9	9	5	5	9	9	8	9	both variants allowed	Seldom (3-4 times per ride)	Both variants	5	8	Yes	I don't combine	0	0
854	Male	20	18-29 y. o.	Veshniaki	Eastern Administrative Okrug	No	n.a.	n.a.	n.a.	n.a.	n.a.	n.a.	n.a.	n.a.	n.a.	n.a.	n.a.	n.a.	n.a.	n.a.	n.a.	n.a.	n.a.	n.a.	n.a.	n.a.	n.a.	n.a.	n.a.	n.a.	n.a.	n.a.	n.a.	n.a.	n.a.	n.a.	n.a.	n.a.	n.a.	n.a.	n.a.	n.a.	n.a.	n.a.	n.a.	n.a.	n.a.	n.a.	n.a.
855	Female	40	40-49 y. o.	Severnoe Izmailovo	Eastern Administrative Okrug	Yes	no change	1	0	0	0	0	0	0	0	0	0	Once a week	0	More than 1 hour	0	0	8	Only own	1	0	0	0	0	0	0	0	10	99	99	99	10	99	7	9	on the road	Never	on a sidewalk	8	10	Yes	I don't combine	0	0
856	Male	36	30-39 y. o.	Bogorodskoe	Eastern Administrative Okrug	No	n.a.	n.a.	n.a.	n.a.	n.a.	n.a.	n.a.	n.a.	n.a.	n.a.	n.a.	n.a.	n.a.	n.a.	n.a.	n.a.	n.a.	n.a.	n.a.	n.a.	n.a.	n.a.	n.a.	n.a.	n.a.	n.a.	n.a.	n.a.	n.a.	n.a.	n.a.	n.a.	n.a.	n.a.	n.a.	n.a.	n.a.	n.a.	n.a.	n.a.	n.a.	n.a.	n.a.
857	Male	25	18-29 y. o.	Yuzhnoe Butovo	South-Western Administrative Okrug	No	n.a.	n.a.	n.a.	n.a.	n.a.	n.a.	n.a.	n.a.	n.a.	n.a.	n.a.	n.a.	n.a.	n.a.	n.a.	n.a.	n.a.	n.a.	n.a.	n.a.	n.a.	n.a.	n.a.	n.a.	n.a.	n.a.	n.a.	n.a.	n.a.	n.a.	n.a.	n.a.	n.a.	n.a.	n.a.	n.a.	n.a.	n.a.	n.a.	n.a.	n.a.	n.a.	n.a.
858	Male	27	18-29 y. o.	Biryulevo Zapadnoe	Southern Administrative Okrug	Yes	no change	1	0	0	0	0	0	0	0	0	0	Once a month and more seldom	1	More than 1 hour	0	0	8	Only own	0	1	0	0	0	0	0	0	3	10	1	1	5	3	5	6	both variants allowed	Never	on a sidewalk	5	99	No	I don't combine	0	0
859	Male	25	18-29 y. o.	Novokosino	Eastern Administrative Okrug	No	n.a.	n.a.	n.a.	n.a.	n.a.	n.a.	n.a.	n.a.	n.a.	n.a.	n.a.	n.a.	n.a.	n.a.	n.a.	n.a.	n.a.	n.a.	n.a.	n.a.	n.a.	n.a.	n.a.	n.a.	n.a.	n.a.	n.a.	n.a.	n.a.	n.a.	n.a.	n.a.	n.a.	n.a.	n.a.	n.a.	n.a.	n.a.	n.a.	n.a.	n.a.	n.a.	n.a.
860	Male	21	18-29 y. o.	Lianozovo	North-Eastern Administrative Okrug	No	n.a.	n.a.	n.a.	n.a.	n.a.	n.a.	n.a.	n.a.	n.a.	n.a.	n.a.	n.a.	n.a.	n.a.	n.a.	n.a.	n.a.	n.a.	n.a.	n.a.	n.a.	n.a.	n.a.	n.a.	n.a.	n.a.	n.a.	n.a.	n.a.	n.a.	n.a.	n.a.	n.a.	n.a.	n.a.	n.a.	n.a.	n.a.	n.a.	n.a.	n.a.	n.a.	n.a.
861	Male	25	18-29 y. o.	Butyrskiy	North-Eastern Administrative Okrug	No	n.a.	n.a.	n.a.	n.a.	n.a.	n.a.	n.a.	n.a.	n.a.	n.a.	n.a.	n.a.	n.a.	n.a.	n.a.	n.a.	n.a.	n.a.	n.a.	n.a.	n.a.	n.a.	n.a.	n.a.	n.a.	n.a.	n.a.	n.a.	n.a.	n.a.	n.a.	n.a.	n.a.	n.a.	n.a.	n.a.	n.a.	n.a.	n.a.	n.a.	n.a.	n.a.	n.a.
862	Female	27	18-29 y. o.	Tsaritsyno	Southern Administrative Okrug	Yes	no change	1	0	0	0	0	0	0	0	0	0	Several times a week	0	More than 1 hour	0	0	4	Both own and rented, depending on situation	1	0	0	0	0	0	0	0	6	7	4	3	7	7	6	6	both variants allowed	Seldom (3-4 times per ride)	Both variants	4	4	No	I carry a bicycle with me in public transport	0	1
863	Male	27	18-29 y. o.	Sokol	Northern Administrative Okrug	No	n.a.	n.a.	n.a.	n.a.	n.a.	n.a.	n.a.	n.a.	n.a.	n.a.	n.a.	n.a.	n.a.	n.a.	n.a.	n.a.	n.a.	n.a.	n.a.	n.a.	n.a.	n.a.	n.a.	n.a.	n.a.	n.a.	n.a.	n.a.	n.a.	n.a.	n.a.	n.a.	n.a.	n.a.	n.a.	n.a.	n.a.	n.a.	n.a.	n.a.	n.a.	n.a.	n.a.
864	Male	22	18-29 y. o.	Dmitrovskiy	Northern Administrative Okrug	No	n.a.	n.a.	n.a.	n.a.	n.a.	n.a.	n.a.	n.a.	n.a.	n.a.	n.a.	n.a.	n.a.	n.a.	n.a.	n.a.	n.a.	n.a.	n.a.	n.a.	n.a.	n.a.	n.a.	n.a.	n.a.	n.a.	n.a.	n.a.	n.a.	n.a.	n.a.	n.a.	n.a.	n.a.	n.a.	n.a.	n.a.	n.a.	n.a.	n.a.	n.a.	n.a.	n.a.
865	Male	25	18-29 y. o.	Yuzhnoe Butovo	South-Western Administrative Okrug	No	n.a.	n.a.	n.a.	n.a.	n.a.	n.a.	n.a.	n.a.	n.a.	n.a.	n.a.	n.a.	n.a.	n.a.	n.a.	n.a.	n.a.	n.a.	n.a.	n.a.	n.a.	n.a.	n.a.	n.a.	n.a.	n.a.	n.a.	n.a.	n.a.	n.a.	n.a.	n.a.	n.a.	n.a.	n.a.	n.a.	n.a.	n.a.	n.a.	n.a.	n.a.	n.a.	n.a.
866	Male	48	40-49 y. o.	Tsaritsyno	Southern Administrative Okrug	No	n.a.	n.a.	n.a.	n.a.	n.a.	n.a.	n.a.	n.a.	n.a.	n.a.	n.a.	n.a.	n.a.	n.a.	n.a.	n.a.	n.a.	n.a.	n.a.	n.a.	n.a.	n.a.	n.a.	n.a.	n.a.	n.a.	n.a.	n.a.	n.a.	n.a.	n.a.	n.a.	n.a.	n.a.	n.a.	n.a.	n.a.	n.a.	n.a.	n.a.	n.a.	n.a.	n.a.
867	Female	23	18-29 y. o.	Yuzhnoe Tushino	North-Western Administrative Okrug	Yes	More often	1	0	0	0	0	0	0	0	0	0	Once a week	0	More than 1 hour	0	0	7	Only own	1	0	0	0	0	0	0	0	5	5	5	5	7	5	5	7	on a sidewalk	Seldom (3-4 times per ride)	Both variants	7	5	Yes	I don't combine	0	0
868	Male	28	18-29 y. o.	Zyablikovo	Southern Administrative Okrug	No	n.a.	n.a.	n.a.	n.a.	n.a.	n.a.	n.a.	n.a.	n.a.	n.a.	n.a.	n.a.	n.a.	n.a.	n.a.	n.a.	n.a.	n.a.	n.a.	n.a.	n.a.	n.a.	n.a.	n.a.	n.a.	n.a.	n.a.	n.a.	n.a.	n.a.	n.a.	n.a.	n.a.	n.a.	n.a.	n.a.	n.a.	n.a.	n.a.	n.a.	n.a.	n.a.	n.a.
869	Female	25	18-29 y. o.	Tyuply Stan	South-Western Administrative Okrug	Yes	no change	1	1	1	0	0	1	0	0	0	0	Several times a week	0	More than 1 hour	30 minutes – 1 hour	0	7	Both own and rented, depending on situation	1	1	0	0	0	0	0	0	7	99	99	2	7	99	3	7	on a sidewalk	Never	on a sidewalk	4	4	No	I don't combine	0	0
870	Female	55	50-59 y. o.	Butyrskiy	North-Eastern Administrative Okrug	Yes	More often	1	0	0	0	0	0	0	0	0	0	Once a week	0	More than 1 hour	0	0	10	Only own	1	0	0	0	0	0	0	0	9	10	8	5	10	8	6	5	on a sidewalk	Very seldom (1-2 times per ride)	On the road	7	9	Yes	I don't combine	0	0
871	Male	35	30-39 y. o.	Novokosino	Eastern Administrative Okrug	No	n.a.	n.a.	n.a.	n.a.	n.a.	n.a.	n.a.	n.a.	n.a.	n.a.	n.a.	n.a.	n.a.	n.a.	n.a.	n.a.	n.a.	n.a.	n.a.	n.a.	n.a.	n.a.	n.a.	n.a.	n.a.	n.a.	n.a.	n.a.	n.a.	n.a.	n.a.	n.a.	n.a.	n.a.	n.a.	n.a.	n.a.	n.a.	n.a.	n.a.	n.a.	n.a.	n.a.
872	Male	19	18-29 y. o.	Izmailovo	Eastern Administrative Okrug	No	n.a.	n.a.	n.a.	n.a.	n.a.	n.a.	n.a.	n.a.	n.a.	n.a.	n.a.	n.a.	n.a.	n.a.	n.a.	n.a.	n.a.	n.a.	n.a.	n.a.	n.a.	n.a.	n.a.	n.a.	n.a.	n.a.	n.a.	n.a.	n.a.	n.a.	n.a.	n.a.	n.a.	n.a.	n.a.	n.a.	n.a.	n.a.	n.a.	n.a.	n.a.	n.a.	n.a.
873	Male	31	30-39 y. o.	Zapadnoe Degunino	Northern Administrative Okrug	No	n.a.	n.a.	n.a.	n.a.	n.a.	n.a.	n.a.	n.a.	n.a.	n.a.	n.a.	n.a.	n.a.	n.a.	n.a.	n.a.	n.a.	n.a.	n.a.	n.a.	n.a.	n.a.	n.a.	n.a.	n.a.	n.a.	n.a.	n.a.	n.a.	n.a.	n.a.	n.a.	n.a.	n.a.	n.a.	n.a.	n.a.	n.a.	n.a.	n.a.	n.a.	n.a.	n.a.
874	Male	69	above 60 y. o.	Ostankinskiy	North-Eastern Administrative Okrug	No	n.a.	n.a.	n.a.	n.a.	n.a.	n.a.	n.a.	n.a.	n.a.	n.a.	n.a.	n.a.	n.a.	n.a.	n.a.	n.a.	n.a.	n.a.	n.a.	n.a.	n.a.	n.a.	n.a.	n.a.	n.a.	n.a.	n.a.	n.a.	n.a.	n.a.	n.a.	n.a.	n.a.	n.a.	n.a.	n.a.	n.a.	n.a.	n.a.	n.a.	n.a.	n.a.	n.a.
875	Male	25	18-29 y. o.	Khoroshevo-Mnevniki	North-Western Administrative Okrug	No	n.a.	n.a.	n.a.	n.a.	n.a.	n.a.	n.a.	n.a.	n.a.	n.a.	n.a.	n.a.	n.a.	n.a.	n.a.	n.a.	n.a.	n.a.	n.a.	n.a.	n.a.	n.a.	n.a.	n.a.	n.a.	n.a.	n.a.	n.a.	n.a.	n.a.	n.a.	n.a.	n.a.	n.a.	n.a.	n.a.	n.a.	n.a.	n.a.	n.a.	n.a.	n.a.	n.a.
876	Male	21	18-29 y. o.	Khamovniki	Central Administrative Okrug	No	n.a.	n.a.	n.a.	n.a.	n.a.	n.a.	n.a.	n.a.	n.a.	n.a.	n.a.	n.a.	n.a.	n.a.	n.a.	n.a.	n.a.	n.a.	n.a.	n.a.	n.a.	n.a.	n.a.	n.a.	n.a.	n.a.	n.a.	n.a.	n.a.	n.a.	n.a.	n.a.	n.a.	n.a.	n.a.	n.a.	n.a.	n.a.	n.a.	n.a.	n.a.	n.a.	n.a.
877	Male	26	18-29 y. o.	Chertanovo Yuzhnoe	Southern Administrative Okrug	No	n.a.	n.a.	n.a.	n.a.	n.a.	n.a.	n.a.	n.a.	n.a.	n.a.	n.a.	n.a.	n.a.	n.a.	n.a.	n.a.	n.a.	n.a.	n.a.	n.a.	n.a.	n.a.	n.a.	n.a.	n.a.	n.a.	n.a.	n.a.	n.a.	n.a.	n.a.	n.a.	n.a.	n.a.	n.a.	n.a.	n.a.	n.a.	n.a.	n.a.	n.a.	n.a.	n.a.
878	Male	27	18-29 y. o.	Lefortovo	South-Eastern Administrative Okrug	No	n.a.	n.a.	n.a.	n.a.	n.a.	n.a.	n.a.	n.a.	n.a.	n.a.	n.a.	n.a.	n.a.	n.a.	n.a.	n.a.	n.a.	n.a.	n.a.	n.a.	n.a.	n.a.	n.a.	n.a.	n.a.	n.a.	n.a.	n.a.	n.a.	n.a.	n.a.	n.a.	n.a.	n.a.	n.a.	n.a.	n.a.	n.a.	n.a.	n.a.	n.a.	n.a.	n.a.
879	Male	24	18-29 y. o.	Nagornoe	Southern Administrative Okrug	No	n.a.	n.a.	n.a.	n.a.	n.a.	n.a.	n.a.	n.a.	n.a.	n.a.	n.a.	n.a.	n.a.	n.a.	n.a.	n.a.	n.a.	n.a.	n.a.	n.a.	n.a.	n.a.	n.a.	n.a.	n.a.	n.a.	n.a.	n.a.	n.a.	n.a.	n.a.	n.a.	n.a.	n.a.	n.a.	n.a.	n.a.	n.a.	n.a.	n.a.	n.a.	n.a.	n.a.
880	Male	27	18-29 y. o.	Yaroslavskiy	North-Eastern Administrative Okrug	No	n.a.	n.a.	n.a.	n.a.	n.a.	n.a.	n.a.	n.a.	n.a.	n.a.	n.a.	n.a.	n.a.	n.a.	n.a.	n.a.	n.a.	n.a.	n.a.	n.a.	n.a.	n.a.	n.a.	n.a.	n.a.	n.a.	n.a.	n.a.	n.a.	n.a.	n.a.	n.a.	n.a.	n.a.	n.a.	n.a.	n.a.	n.a.	n.a.	n.a.	n.a.	n.a.	n.a.
881	Male	21	18-29 y. o.	Severnoe Butovo	South-Western Administrative Okrug	No	n.a.	n.a.	n.a.	n.a.	n.a.	n.a.	n.a.	n.a.	n.a.	n.a.	n.a.	n.a.	n.a.	n.a.	n.a.	n.a.	n.a.	n.a.	n.a.	n.a.	n.a.	n.a.	n.a.	n.a.	n.a.	n.a.	n.a.	n.a.	n.a.	n.a.	n.a.	n.a.	n.a.	n.a.	n.a.	n.a.	n.a.	n.a.	n.a.	n.a.	n.a.	n.a.	n.a.
882	Male	27	18-29 y. o.	Sokolinaya Gora	Eastern Administrative Okrug	No	n.a.	n.a.	n.a.	n.a.	n.a.	n.a.	n.a.	n.a.	n.a.	n.a.	n.a.	n.a.	n.a.	n.a.	n.a.	n.a.	n.a.	n.a.	n.a.	n.a.	n.a.	n.a.	n.a.	n.a.	n.a.	n.a.	n.a.	n.a.	n.a.	n.a.	n.a.	n.a.	n.a.	n.a.	n.a.	n.a.	n.a.	n.a.	n.a.	n.a.	n.a.	n.a.	n.a.
883	Male	25	18-29 y. o.	Izmailovo	Eastern Administrative Okrug	No	n.a.	n.a.	n.a.	n.a.	n.a.	n.a.	n.a.	n.a.	n.a.	n.a.	n.a.	n.a.	n.a.	n.a.	n.a.	n.a.	n.a.	n.a.	n.a.	n.a.	n.a.	n.a.	n.a.	n.a.	n.a.	n.a.	n.a.	n.a.	n.a.	n.a.	n.a.	n.a.	n.a.	n.a.	n.a.	n.a.	n.a.	n.a.	n.a.	n.a.	n.a.	n.a.	n.a.
884	Male	45	40-49 y. o.	Novogireevo	Eastern Administrative Okrug	No	n.a.	n.a.	n.a.	n.a.	n.a.	n.a.	n.a.	n.a.	n.a.	n.a.	n.a.	n.a.	n.a.	n.a.	n.a.	n.a.	n.a.	n.a.	n.a.	n.a.	n.a.	n.a.	n.a.	n.a.	n.a.	n.a.	n.a.	n.a.	n.a.	n.a.	n.a.	n.a.	n.a.	n.a.	n.a.	n.a.	n.a.	n.a.	n.a.	n.a.	n.a.	n.a.	n.a.
885	Male	43	40-49 y. o.	Golyanovo	Eastern Administrative Okrug	No	n.a.	n.a.	n.a.	n.a.	n.a.	n.a.	n.a.	n.a.	n.a.	n.a.	n.a.	n.a.	n.a.	n.a.	n.a.	n.a.	n.a.	n.a.	n.a.	n.a.	n.a.	n.a.	n.a.	n.a.	n.a.	n.a.	n.a.	n.a.	n.a.	n.a.	n.a.	n.a.	n.a.	n.a.	n.a.	n.a.	n.a.	n.a.	n.a.	n.a.	n.a.	n.a.	n.a.
886	Male	28	18-29 y. o.	Tekstilschiki	South-Eastern Administrative Okrug	No	n.a.	n.a.	n.a.	n.a.	n.a.	n.a.	n.a.	n.a.	n.a.	n.a.	n.a.	n.a.	n.a.	n.a.	n.a.	n.a.	n.a.	n.a.	n.a.	n.a.	n.a.	n.a.	n.a.	n.a.	n.a.	n.a.	n.a.	n.a.	n.a.	n.a.	n.a.	n.a.	n.a.	n.a.	n.a.	n.a.	n.a.	n.a.	n.a.	n.a.	n.a.	n.a.	n.a.
887	Male	22	18-29 y. o.	Sokolinaya Gora	Eastern Administrative Okrug	No	n.a.	n.a.	n.a.	n.a.	n.a.	n.a.	n.a.	n.a.	n.a.	n.a.	n.a.	n.a.	n.a.	n.a.	n.a.	n.a.	n.a.	n.a.	n.a.	n.a.	n.a.	n.a.	n.a.	n.a.	n.a.	n.a.	n.a.	n.a.	n.a.	n.a.	n.a.	n.a.	n.a.	n.a.	n.a.	n.a.	n.a.	n.a.	n.a.	n.a.	n.a.	n.a.	n.a.
888	Male	36	30-39 y. o.	Chertanovo Severnoe	Southern Administrative Okrug	No	n.a.	n.a.	n.a.	n.a.	n.a.	n.a.	n.a.	n.a.	n.a.	n.a.	n.a.	n.a.	n.a.	n.a.	n.a.	n.a.	n.a.	n.a.	n.a.	n.a.	n.a.	n.a.	n.a.	n.a.	n.a.	n.a.	n.a.	n.a.	n.a.	n.a.	n.a.	n.a.	n.a.	n.a.	n.a.	n.a.	n.a.	n.a.	n.a.	n.a.	n.a.	n.a.	n.a.
889	Male	20	18-29 y. o.	Biryulevo Vostochnoe	Southern Administrative Okrug	No	n.a.	n.a.	n.a.	n.a.	n.a.	n.a.	n.a.	n.a.	n.a.	n.a.	n.a.	n.a.	n.a.	n.a.	n.a.	n.a.	n.a.	n.a.	n.a.	n.a.	n.a.	n.a.	n.a.	n.a.	n.a.	n.a.	n.a.	n.a.	n.a.	n.a.	n.a.	n.a.	n.a.	n.a.	n.a.	n.a.	n.a.	n.a.	n.a.	n.a.	n.a.	n.a.	n.a.
890	Male	65	above 60 y. o.	Biryulevo Vostochnoe	Southern Administrative Okrug	Yes	no change	1	0	0	0	0	0	0	0	0	0	Several times a week	0	More than 1 hour	0	0	7	Only own	1	0	0	0	0	0	0	0	99	9	7	2	10	5	8	4	both variants allowed	Very seldom (1-2 times per ride)	On the road	4	8	Yes	I don't combine	0	0
891	Male	29	18-29 y. o.	Brateevo	Southern Administrative Okrug	No	n.a.	n.a.	n.a.	n.a.	n.a.	n.a.	n.a.	n.a.	n.a.	n.a.	n.a.	n.a.	n.a.	n.a.	n.a.	n.a.	n.a.	n.a.	n.a.	n.a.	n.a.	n.a.	n.a.	n.a.	n.a.	n.a.	n.a.	n.a.	n.a.	n.a.	n.a.	n.a.	n.a.	n.a.	n.a.	n.a.	n.a.	n.a.	n.a.	n.a.	n.a.	n.a.	n.a.
892	Male	24	18-29 y. o.	Tekstilschiki	South-Eastern Administrative Okrug	No	n.a.	n.a.	n.a.	n.a.	n.a.	n.a.	n.a.	n.a.	n.a.	n.a.	n.a.	n.a.	n.a.	n.a.	n.a.	n.a.	n.a.	n.a.	n.a.	n.a.	n.a.	n.a.	n.a.	n.a.	n.a.	n.a.	n.a.	n.a.	n.a.	n.a.	n.a.	n.a.	n.a.	n.a.	n.a.	n.a.	n.a.	n.a.	n.a.	n.a.	n.a.	n.a.	n.a.
893	Female	40	40-49 y. o.	Silino	Zelenogradskiy Administrative Okrug	No	n.a.	n.a.	n.a.	n.a.	n.a.	n.a.	n.a.	n.a.	n.a.	n.a.	n.a.	n.a.	n.a.	n.a.	n.a.	n.a.	n.a.	n.a.	n.a.	n.a.	n.a.	n.a.	n.a.	n.a.	n.a.	n.a.	n.a.	n.a.	n.a.	n.a.	n.a.	n.a.	n.a.	n.a.	n.a.	n.a.	n.a.	n.a.	n.a.	n.a.	n.a.	n.a.	n.a.
894	Male	65	above 60 y. o.	Mosvorechie-Saburovo	Southern Administrative Okrug	No	n.a.	n.a.	n.a.	n.a.	n.a.	n.a.	n.a.	n.a.	n.a.	n.a.	n.a.	n.a.	n.a.	n.a.	n.a.	n.a.	n.a.	n.a.	n.a.	n.a.	n.a.	n.a.	n.a.	n.a.	n.a.	n.a.	n.a.	n.a.	n.a.	n.a.	n.a.	n.a.	n.a.	n.a.	n.a.	n.a.	n.a.	n.a.	n.a.	n.a.	n.a.	n.a.	n.a.
895	Female	27	18-29 y. o.	Golyanovo	Eastern Administrative Okrug	No	n.a.	n.a.	n.a.	n.a.	n.a.	n.a.	n.a.	n.a.	n.a.	n.a.	n.a.	n.a.	n.a.	n.a.	n.a.	n.a.	n.a.	n.a.	n.a.	n.a.	n.a.	n.a.	n.a.	n.a.	n.a.	n.a.	n.a.	n.a.	n.a.	n.a.	n.a.	n.a.	n.a.	n.a.	n.a.	n.a.	n.a.	n.a.	n.a.	n.a.	n.a.	n.a.	n.a.
896	Male	22	18-29 y. o.	Golovinskiy	Northern Administrative Okrug	No	n.a.	n.a.	n.a.	n.a.	n.a.	n.a.	n.a.	n.a.	n.a.	n.a.	n.a.	n.a.	n.a.	n.a.	n.a.	n.a.	n.a.	n.a.	n.a.	n.a.	n.a.	n.a.	n.a.	n.a.	n.a.	n.a.	n.a.	n.a.	n.a.	n.a.	n.a.	n.a.	n.a.	n.a.	n.a.	n.a.	n.a.	n.a.	n.a.	n.a.	n.a.	n.a.	n.a.
897	Female	56	50-59 y. o.	Yasenevo	South-Western Administrative Okrug	No	n.a.	n.a.	n.a.	n.a.	n.a.	n.a.	n.a.	n.a.	n.a.	n.a.	n.a.	n.a.	n.a.	n.a.	n.a.	n.a.	n.a.	n.a.	n.a.	n.a.	n.a.	n.a.	n.a.	n.a.	n.a.	n.a.	n.a.	n.a.	n.a.	n.a.	n.a.	n.a.	n.a.	n.a.	n.a.	n.a.	n.a.	n.a.	n.a.	n.a.	n.a.	n.a.	n.a.
898	Male	53	50-59 y. o.	Lomonosovskiy	South-Western Administrative Okrug	No	n.a.	n.a.	n.a.	n.a.	n.a.	n.a.	n.a.	n.a.	n.a.	n.a.	n.a.	n.a.	n.a.	n.a.	n.a.	n.a.	n.a.	n.a.	n.a.	n.a.	n.a.	n.a.	n.a.	n.a.	n.a.	n.a.	n.a.	n.a.	n.a.	n.a.	n.a.	n.a.	n.a.	n.a.	n.a.	n.a.	n.a.	n.a.	n.a.	n.a.	n.a.	n.a.	n.a.
899	Male	26	18-29 y. o.	Mitino	North-Western Administrative Okrug	Yes	more seldom	1	0	0	0	0	0	0	0	0	0	Several times a month	4	30 minutes – 1 hour	0	0	5	Only rented	1	0	0	0	0	0	0	0	5	6	3	2	8	4	4	5	both variants allowed	Very seldom (1-2 times per ride)	On the road	6	5	Yes	I don't combine	0	0
900	Male	59	50-59 y. o.	Akademicheskiy	South-Western Administrative Okrug	No	n.a.	n.a.	n.a.	n.a.	n.a.	n.a.	n.a.	n.a.	n.a.	n.a.	n.a.	n.a.	n.a.	n.a.	n.a.	n.a.	n.a.	n.a.	n.a.	n.a.	n.a.	n.a.	n.a.	n.a.	n.a.	n.a.	n.a.	n.a.	n.a.	n.a.	n.a.	n.a.	n.a.	n.a.	n.a.	n.a.	n.a.	n.a.	n.a.	n.a.	n.a.	n.a.	n.a.
901	Female	42	40-49 y. o.	Nekrasovka	South-Eastern Administrative Okrug	Yes	no change	1	0	0	0	0	0	0	0	0	0	Several times a month	1	More than 1 hour	0	0	99	Only own	1	0	1	0	0	0	0	0	8	10	8	99	8	5	5	5	on the road	Never	on a sidewalk	5	8	No	I don't combine	0	0
902	Female	45	40-49 y. o.	Maryino	South-Eastern Administrative Okrug	Yes	More often	1	0	0	0	0	0	0	0	0	0	Several times a week	0	More than 1 hour	0	0	5	Only own	1	0	0	0	0	0	0	0	7	6	5	2	8	6	5	7	both variants allowed	Very seldom (1-2 times per ride)	On the road	2	5	No	I don't combine	0	0
903	Female	50	50-59 y. o.	Presnenskiy	Central Administrative Okrug	No	n.a.	n.a.	n.a.	n.a.	n.a.	n.a.	n.a.	n.a.	n.a.	n.a.	n.a.	n.a.	n.a.	n.a.	n.a.	n.a.	n.a.	n.a.	n.a.	n.a.	n.a.	n.a.	n.a.	n.a.	n.a.	n.a.	n.a.	n.a.	n.a.	n.a.	n.a.	n.a.	n.a.	n.a.	n.a.	n.a.	n.a.	n.a.	n.a.	n.a.	n.a.	n.a.	n.a.
904	Male	46	40-49 y. o.	poselenie Voskresenskoe	Novomoskovskiy-Troitskiy Administrative Okrug	Yes	no change	1	0	0	0	0	0	0	0	0	0	Several times a week	0	More than 1 hour	0	0	1	Only own	0	1	0	0	0	0	0	0	1	99	1	1	3	99	3	2	on the road	Never	on a sidewalk	1	4	No	I don't combine	0	0
905	Female	26	18-29 y. o.	Biryulevo Vostochnoe	Southern Administrative Okrug	No	n.a.	n.a.	n.a.	n.a.	n.a.	n.a.	n.a.	n.a.	n.a.	n.a.	n.a.	n.a.	n.a.	n.a.	n.a.	n.a.	n.a.	n.a.	n.a.	n.a.	n.a.	n.a.	n.a.	n.a.	n.a.	n.a.	n.a.	n.a.	n.a.	n.a.	n.a.	n.a.	n.a.	n.a.	n.a.	n.a.	n.a.	n.a.	n.a.	n.a.	n.a.	n.a.	n.a.
906	Male	31	30-39 y. o.	Donskoy	Southern Administrative Okrug	No	n.a.	n.a.	n.a.	n.a.	n.a.	n.a.	n.a.	n.a.	n.a.	n.a.	n.a.	n.a.	n.a.	n.a.	n.a.	n.a.	n.a.	n.a.	n.a.	n.a.	n.a.	n.a.	n.a.	n.a.	n.a.	n.a.	n.a.	n.a.	n.a.	n.a.	n.a.	n.a.	n.a.	n.a.	n.a.	n.a.	n.a.	n.a.	n.a.	n.a.	n.a.	n.a.	n.a.
907	Male	23	18-29 y. o.	Konkovo	South-Western Administrative Okrug	No	n.a.	n.a.	n.a.	n.a.	n.a.	n.a.	n.a.	n.a.	n.a.	n.a.	n.a.	n.a.	n.a.	n.a.	n.a.	n.a.	n.a.	n.a.	n.a.	n.a.	n.a.	n.a.	n.a.	n.a.	n.a.	n.a.	n.a.	n.a.	n.a.	n.a.	n.a.	n.a.	n.a.	n.a.	n.a.	n.a.	n.a.	n.a.	n.a.	n.a.	n.a.	n.a.	n.a.
908	Male	38	30-39 y. o.	Yuzhnoe Butovo	South-Western Administrative Okrug	No	n.a.	n.a.	n.a.	n.a.	n.a.	n.a.	n.a.	n.a.	n.a.	n.a.	n.a.	n.a.	n.a.	n.a.	n.a.	n.a.	n.a.	n.a.	n.a.	n.a.	n.a.	n.a.	n.a.	n.a.	n.a.	n.a.	n.a.	n.a.	n.a.	n.a.	n.a.	n.a.	n.a.	n.a.	n.a.	n.a.	n.a.	n.a.	n.a.	n.a.	n.a.	n.a.	n.a.
909	Male	53	50-59 y. o.	Krasnoselskiy	Central Administrative Okrug	No	n.a.	n.a.	n.a.	n.a.	n.a.	n.a.	n.a.	n.a.	n.a.	n.a.	n.a.	n.a.	n.a.	n.a.	n.a.	n.a.	n.a.	n.a.	n.a.	n.a.	n.a.	n.a.	n.a.	n.a.	n.a.	n.a.	n.a.	n.a.	n.a.	n.a.	n.a.	n.a.	n.a.	n.a.	n.a.	n.a.	n.a.	n.a.	n.a.	n.a.	n.a.	n.a.	n.a.
910	Male	41	40-49 y. o.	Silino	Zelenogradskiy Administrative Okrug	No	n.a.	n.a.	n.a.	n.a.	n.a.	n.a.	n.a.	n.a.	n.a.	n.a.	n.a.	n.a.	n.a.	n.a.	n.a.	n.a.	n.a.	n.a.	n.a.	n.a.	n.a.	n.a.	n.a.	n.a.	n.a.	n.a.	n.a.	n.a.	n.a.	n.a.	n.a.	n.a.	n.a.	n.a.	n.a.	n.a.	n.a.	n.a.	n.a.	n.a.	n.a.	n.a.	n.a.
911	Male	47	40-49 y. o.	Orekhovo-Borisovo Yuzhnoe	Southern Administrative Okrug	No	n.a.	n.a.	n.a.	n.a.	n.a.	n.a.	n.a.	n.a.	n.a.	n.a.	n.a.	n.a.	n.a.	n.a.	n.a.	n.a.	n.a.	n.a.	n.a.	n.a.	n.a.	n.a.	n.a.	n.a.	n.a.	n.a.	n.a.	n.a.	n.a.	n.a.	n.a.	n.a.	n.a.	n.a.	n.a.	n.a.	n.a.	n.a.	n.a.	n.a.	n.a.	n.a.	n.a.
912	Male	37	30-39 y. o.	Levoberezhny	Northern Administrative Okrug	No	n.a.	n.a.	n.a.	n.a.	n.a.	n.a.	n.a.	n.a.	n.a.	n.a.	n.a.	n.a.	n.a.	n.a.	n.a.	n.a.	n.a.	n.a.	n.a.	n.a.	n.a.	n.a.	n.a.	n.a.	n.a.	n.a.	n.a.	n.a.	n.a.	n.a.	n.a.	n.a.	n.a.	n.a.	n.a.	n.a.	n.a.	n.a.	n.a.	n.a.	n.a.	n.a.	n.a.
913	Male	40	40-49 y. o.	Izmailovo	Eastern Administrative Okrug	No	n.a.	n.a.	n.a.	n.a.	n.a.	n.a.	n.a.	n.a.	n.a.	n.a.	n.a.	n.a.	n.a.	n.a.	n.a.	n.a.	n.a.	n.a.	n.a.	n.a.	n.a.	n.a.	n.a.	n.a.	n.a.	n.a.	n.a.	n.a.	n.a.	n.a.	n.a.	n.a.	n.a.	n.a.	n.a.	n.a.	n.a.	n.a.	n.a.	n.a.	n.a.	n.a.	n.a.
914	Male	27	18-29 y. o.	Kryukovo	Zelenogradskiy Administrative Okrug	No	n.a.	n.a.	n.a.	n.a.	n.a.	n.a.	n.a.	n.a.	n.a.	n.a.	n.a.	n.a.	n.a.	n.a.	n.a.	n.a.	n.a.	n.a.	n.a.	n.a.	n.a.	n.a.	n.a.	n.a.	n.a.	n.a.	n.a.	n.a.	n.a.	n.a.	n.a.	n.a.	n.a.	n.a.	n.a.	n.a.	n.a.	n.a.	n.a.	n.a.	n.a.	n.a.	n.a.
915	Male	38	30-39 y. o.	Meschanskiy	Central Administrative Okrug	No	n.a.	n.a.	n.a.	n.a.	n.a.	n.a.	n.a.	n.a.	n.a.	n.a.	n.a.	n.a.	n.a.	n.a.	n.a.	n.a.	n.a.	n.a.	n.a.	n.a.	n.a.	n.a.	n.a.	n.a.	n.a.	n.a.	n.a.	n.a.	n.a.	n.a.	n.a.	n.a.	n.a.	n.a.	n.a.	n.a.	n.a.	n.a.	n.a.	n.a.	n.a.	n.a.	n.a.
916	Female	25	18-29 y. o.	Basmanny	Central Administrative Okrug	No	n.a.	n.a.	n.a.	n.a.	n.a.	n.a.	n.a.	n.a.	n.a.	n.a.	n.a.	n.a.	n.a.	n.a.	n.a.	n.a.	n.a.	n.a.	n.a.	n.a.	n.a.	n.a.	n.a.	n.a.	n.a.	n.a.	n.a.	n.a.	n.a.	n.a.	n.a.	n.a.	n.a.	n.a.	n.a.	n.a.	n.a.	n.a.	n.a.	n.a.	n.a.	n.a.	n.a.
917	Female	35	30-39 y. o.	Altufievskiy	North-Eastern Administrative Okrug	No	n.a.	n.a.	n.a.	n.a.	n.a.	n.a.	n.a.	n.a.	n.a.	n.a.	n.a.	n.a.	n.a.	n.a.	n.a.	n.a.	n.a.	n.a.	n.a.	n.a.	n.a.	n.a.	n.a.	n.a.	n.a.	n.a.	n.a.	n.a.	n.a.	n.a.	n.a.	n.a.	n.a.	n.a.	n.a.	n.a.	n.a.	n.a.	n.a.	n.a.	n.a.	n.a.	n.a.
918	Male	27	18-29 y. o.	Matushkino	Zelenogradskiy Administrative Okrug	No	n.a.	n.a.	n.a.	n.a.	n.a.	n.a.	n.a.	n.a.	n.a.	n.a.	n.a.	n.a.	n.a.	n.a.	n.a.	n.a.	n.a.	n.a.	n.a.	n.a.	n.a.	n.a.	n.a.	n.a.	n.a.	n.a.	n.a.	n.a.	n.a.	n.a.	n.a.	n.a.	n.a.	n.a.	n.a.	n.a.	n.a.	n.a.	n.a.	n.a.	n.a.	n.a.	n.a.
919	Male	46	40-49 y. o.	Novokosino	Eastern Administrative Okrug	No	n.a.	n.a.	n.a.	n.a.	n.a.	n.a.	n.a.	n.a.	n.a.	n.a.	n.a.	n.a.	n.a.	n.a.	n.a.	n.a.	n.a.	n.a.	n.a.	n.a.	n.a.	n.a.	n.a.	n.a.	n.a.	n.a.	n.a.	n.a.	n.a.	n.a.	n.a.	n.a.	n.a.	n.a.	n.a.	n.a.	n.a.	n.a.	n.a.	n.a.	n.a.	n.a.	n.a.
920	Male	35	30-39 y. o.	Nagatinskiy Zaton	Southern Administrative Okrug	No	n.a.	n.a.	n.a.	n.a.	n.a.	n.a.	n.a.	n.a.	n.a.	n.a.	n.a.	n.a.	n.a.	n.a.	n.a.	n.a.	n.a.	n.a.	n.a.	n.a.	n.a.	n.a.	n.a.	n.a.	n.a.	n.a.	n.a.	n.a.	n.a.	n.a.	n.a.	n.a.	n.a.	n.a.	n.a.	n.a.	n.a.	n.a.	n.a.	n.a.	n.a.	n.a.	n.a.
921	Male	45	40-49 y. o.	Silino	Zelenogradskiy Administrative Okrug	No	n.a.	n.a.	n.a.	n.a.	n.a.	n.a.	n.a.	n.a.	n.a.	n.a.	n.a.	n.a.	n.a.	n.a.	n.a.	n.a.	n.a.	n.a.	n.a.	n.a.	n.a.	n.a.	n.a.	n.a.	n.a.	n.a.	n.a.	n.a.	n.a.	n.a.	n.a.	n.a.	n.a.	n.a.	n.a.	n.a.	n.a.	n.a.	n.a.	n.a.	n.a.	n.a.	n.a.
922	Female	48	40-49 y. o.	Troparevo-Nikulino	Western Administrative Okrug	No	n.a.	n.a.	n.a.	n.a.	n.a.	n.a.	n.a.	n.a.	n.a.	n.a.	n.a.	n.a.	n.a.	n.a.	n.a.	n.a.	n.a.	n.a.	n.a.	n.a.	n.a.	n.a.	n.a.	n.a.	n.a.	n.a.	n.a.	n.a.	n.a.	n.a.	n.a.	n.a.	n.a.	n.a.	n.a.	n.a.	n.a.	n.a.	n.a.	n.a.	n.a.	n.a.	n.a.
923	Male	43	40-49 y. o.	Sokolinaya Gora	Eastern Administrative Okrug	No	n.a.	n.a.	n.a.	n.a.	n.a.	n.a.	n.a.	n.a.	n.a.	n.a.	n.a.	n.a.	n.a.	n.a.	n.a.	n.a.	n.a.	n.a.	n.a.	n.a.	n.a.	n.a.	n.a.	n.a.	n.a.	n.a.	n.a.	n.a.	n.a.	n.a.	n.a.	n.a.	n.a.	n.a.	n.a.	n.a.	n.a.	n.a.	n.a.	n.a.	n.a.	n.a.	n.a.
924	Male	30	30-39 y. o.	Koptevo	Northern Administrative Okrug	No	n.a.	n.a.	n.a.	n.a.	n.a.	n.a.	n.a.	n.a.	n.a.	n.a.	n.a.	n.a.	n.a.	n.a.	n.a.	n.a.	n.a.	n.a.	n.a.	n.a.	n.a.	n.a.	n.a.	n.a.	n.a.	n.a.	n.a.	n.a.	n.a.	n.a.	n.a.	n.a.	n.a.	n.a.	n.a.	n.a.	n.a.	n.a.	n.a.	n.a.	n.a.	n.a.	n.a.
925	Male	36	30-39 y. o.	Biryulevo Vostochnoe	Southern Administrative Okrug	No	n.a.	n.a.	n.a.	n.a.	n.a.	n.a.	n.a.	n.a.	n.a.	n.a.	n.a.	n.a.	n.a.	n.a.	n.a.	n.a.	n.a.	n.a.	n.a.	n.a.	n.a.	n.a.	n.a.	n.a.	n.a.	n.a.	n.a.	n.a.	n.a.	n.a.	n.a.	n.a.	n.a.	n.a.	n.a.	n.a.	n.a.	n.a.	n.a.	n.a.	n.a.	n.a.	n.a.
926	Female	51	50-59 y. o.	Vykhino-Zhulebino	South-Eastern Administrative Okrug	Yes	no change	1	0	0	0	0	0	0	0	0	0	Several times a week	0	30 minutes – 1 hour	0	0	9	Only own	1	0	0	0	0	0	0	0	9	10	9	8	10	10	10	10	both variants allowed	Quite often (5-6 times per ride)	Not sure	9	10	Yes	I use a bicycle to get to the public transport stations	0	0
927	Male	33	30-39 y. o.	Nagatinskiy Zaton	Southern Administrative Okrug	No	n.a.	n.a.	n.a.	n.a.	n.a.	n.a.	n.a.	n.a.	n.a.	n.a.	n.a.	n.a.	n.a.	n.a.	n.a.	n.a.	n.a.	n.a.	n.a.	n.a.	n.a.	n.a.	n.a.	n.a.	n.a.	n.a.	n.a.	n.a.	n.a.	n.a.	n.a.	n.a.	n.a.	n.a.	n.a.	n.a.	n.a.	n.a.	n.a.	n.a.	n.a.	n.a.	n.a.
928	Male	25	18-29 y. o.	Strogino	North-Western Administrative Okrug	Yes	no change	1	0	0	0	0	0	0	0	0	0	Several times a week	0	More than 1 hour	0	0	5	Only own	1	0	0	0	0	0	0	0	8	7	2	1	10	99	5	6	both variants allowed	Very seldom (1-2 times per ride)	On the road	3	6	No	I carry a bicycle with me in public transport	1	1
929	Female	25	18-29 y. o.	Tsaritsyno	Southern Administrative Okrug	No	n.a.	n.a.	n.a.	n.a.	n.a.	n.a.	n.a.	n.a.	n.a.	n.a.	n.a.	n.a.	n.a.	n.a.	n.a.	n.a.	n.a.	n.a.	n.a.	n.a.	n.a.	n.a.	n.a.	n.a.	n.a.	n.a.	n.a.	n.a.	n.a.	n.a.	n.a.	n.a.	n.a.	n.a.	n.a.	n.a.	n.a.	n.a.	n.a.	n.a.	n.a.	n.a.	n.a.
930	Female	21	18-29 y. o.	gorodskoi okrug Scherbinka	Novomoskovskiy-Troitskiy Administrative Okrug	No	n.a.	n.a.	n.a.	n.a.	n.a.	n.a.	n.a.	n.a.	n.a.	n.a.	n.a.	n.a.	n.a.	n.a.	n.a.	n.a.	n.a.	n.a.	n.a.	n.a.	n.a.	n.a.	n.a.	n.a.	n.a.	n.a.	n.a.	n.a.	n.a.	n.a.	n.a.	n.a.	n.a.	n.a.	n.a.	n.a.	n.a.	n.a.	n.a.	n.a.	n.a.	n.a.	n.a.
931	Male	34	30-39 y. o.	Severnoe Tushino	North-Western Administrative Okrug	No	n.a.	n.a.	n.a.	n.a.	n.a.	n.a.	n.a.	n.a.	n.a.	n.a.	n.a.	n.a.	n.a.	n.a.	n.a.	n.a.	n.a.	n.a.	n.a.	n.a.	n.a.	n.a.	n.a.	n.a.	n.a.	n.a.	n.a.	n.a.	n.a.	n.a.	n.a.	n.a.	n.a.	n.a.	n.a.	n.a.	n.a.	n.a.	n.a.	n.a.	n.a.	n.a.	n.a.
932	Male	22	18-29 y. o.	Khamovniki	Central Administrative Okrug	No	n.a.	n.a.	n.a.	n.a.	n.a.	n.a.	n.a.	n.a.	n.a.	n.a.	n.a.	n.a.	n.a.	n.a.	n.a.	n.a.	n.a.	n.a.	n.a.	n.a.	n.a.	n.a.	n.a.	n.a.	n.a.	n.a.	n.a.	n.a.	n.a.	n.a.	n.a.	n.a.	n.a.	n.a.	n.a.	n.a.	n.a.	n.a.	n.a.	n.a.	n.a.	n.a.	n.a.
933	Female	21	18-29 y. o.	Chertanovo Tsentralnoe	Southern Administrative Okrug	No	n.a.	n.a.	n.a.	n.a.	n.a.	n.a.	n.a.	n.a.	n.a.	n.a.	n.a.	n.a.	n.a.	n.a.	n.a.	n.a.	n.a.	n.a.	n.a.	n.a.	n.a.	n.a.	n.a.	n.a.	n.a.	n.a.	n.a.	n.a.	n.a.	n.a.	n.a.	n.a.	n.a.	n.a.	n.a.	n.a.	n.a.	n.a.	n.a.	n.a.	n.a.	n.a.	n.a.
934	Male	32	30-39 y. o.	Khoroshevo-Mnevniki	North-Western Administrative Okrug	No	n.a.	n.a.	n.a.	n.a.	n.a.	n.a.	n.a.	n.a.	n.a.	n.a.	n.a.	n.a.	n.a.	n.a.	n.a.	n.a.	n.a.	n.a.	n.a.	n.a.	n.a.	n.a.	n.a.	n.a.	n.a.	n.a.	n.a.	n.a.	n.a.	n.a.	n.a.	n.a.	n.a.	n.a.	n.a.	n.a.	n.a.	n.a.	n.a.	n.a.	n.a.	n.a.	n.a.
935	Female	25	18-29 y. o.	Biryulevo Zapadnoe	Southern Administrative Okrug	Yes	no change	1	0	0	0	0	0	0	0	0	0	Once a week	0	30 minutes – 1 hour	0	0	9	Only own	0	1	0	0	0	0	0	0	10	8	6	1	10	10	9	10	both variants allowed	Very seldom (1-2 times per ride)	On the road	3	3	Yes	I don't combine	0	0
936	Male	29	18-29 y. o.	Strogino	North-Western Administrative Okrug	Yes	More often	0	0	0	0	0	0	1	0	0	0	Several times a week	0	0	0	More than 1 hour	3	Only own	0	1	1	0	0	0	0	0	10	10	1	1	5	2	4	4	both variants allowed	Very seldom (1-2 times per ride)	On the road	1	5	Yes	I don't combine	0	0
937	Male	34	30-39 y. o.	Beskudnikovskiy	Northern Administrative Okrug	No	n.a.	n.a.	n.a.	n.a.	n.a.	n.a.	n.a.	n.a.	n.a.	n.a.	n.a.	n.a.	n.a.	n.a.	n.a.	n.a.	n.a.	n.a.	n.a.	n.a.	n.a.	n.a.	n.a.	n.a.	n.a.	n.a.	n.a.	n.a.	n.a.	n.a.	n.a.	n.a.	n.a.	n.a.	n.a.	n.a.	n.a.	n.a.	n.a.	n.a.	n.a.	n.a.	n.a.
938	Female	57	50-59 y. o.	Lianozovo	North-Eastern Administrative Okrug	No	n.a.	n.a.	n.a.	n.a.	n.a.	n.a.	n.a.	n.a.	n.a.	n.a.	n.a.	n.a.	n.a.	n.a.	n.a.	n.a.	n.a.	n.a.	n.a.	n.a.	n.a.	n.a.	n.a.	n.a.	n.a.	n.a.	n.a.	n.a.	n.a.	n.a.	n.a.	n.a.	n.a.	n.a.	n.a.	n.a.	n.a.	n.a.	n.a.	n.a.	n.a.	n.a.	n.a.
939	Male	21	18-29 y. o.	Severnoe Tushino	North-Western Administrative Okrug	Yes	More often	1	0	1	0	0	0	0	0	0	0	Every day	0	More than 1 hour	30 minutes – 1 hour	0	9	Only own	1	0	0	0	0	0	0	0	8	6	8	7	8	6	7	8	both variants allowed	Seldom (3-4 times per ride)	Both variants	5	8	Yes	I carry a bicycle with me in public transport	1	1
940	Male	25	18-29 y. o.	Butyrskiy	North-Eastern Administrative Okrug	No	n.a.	n.a.	n.a.	n.a.	n.a.	n.a.	n.a.	n.a.	n.a.	n.a.	n.a.	n.a.	n.a.	n.a.	n.a.	n.a.	n.a.	n.a.	n.a.	n.a.	n.a.	n.a.	n.a.	n.a.	n.a.	n.a.	n.a.	n.a.	n.a.	n.a.	n.a.	n.a.	n.a.	n.a.	n.a.	n.a.	n.a.	n.a.	n.a.	n.a.	n.a.	n.a.	n.a.
941	Male	37	30-39 y. o.	Pokrovskoe Streshnevo	North-Western Administrative Okrug	No	n.a.	n.a.	n.a.	n.a.	n.a.	n.a.	n.a.	n.a.	n.a.	n.a.	n.a.	n.a.	n.a.	n.a.	n.a.	n.a.	n.a.	n.a.	n.a.	n.a.	n.a.	n.a.	n.a.	n.a.	n.a.	n.a.	n.a.	n.a.	n.a.	n.a.	n.a.	n.a.	n.a.	n.a.	n.a.	n.a.	n.a.	n.a.	n.a.	n.a.	n.a.	n.a.	n.a.
942	Female	25	18-29 y. o.	Krasnoselskiy	Central Administrative Okrug	No	n.a.	n.a.	n.a.	n.a.	n.a.	n.a.	n.a.	n.a.	n.a.	n.a.	n.a.	n.a.	n.a.	n.a.	n.a.	n.a.	n.a.	n.a.	n.a.	n.a.	n.a.	n.a.	n.a.	n.a.	n.a.	n.a.	n.a.	n.a.	n.a.	n.a.	n.a.	n.a.	n.a.	n.a.	n.a.	n.a.	n.a.	n.a.	n.a.	n.a.	n.a.	n.a.	n.a.
943	Female	43	40-49 y. o.	poselenie Moskovskiy	Novomoskovskiy-Troitskiy Administrative Okrug	Yes	no change	1	0	0	0	0	0	1	0	0	0	Several times a month	7	30 minutes – 1 hour	0	30 minutes – 1 hour	7	Only own	0	1	0	0	0	0	0	0	5	6	8	5	8	4	5	8	both variants allowed	Very seldom (1-2 times per ride)	On the road	7	6	No	I don't combine	0	0
944	Male	33	30-39 y. o.	gorodskoi okrug Scherbinka	Novomoskovskiy-Troitskiy Administrative Okrug	No	n.a.	n.a.	n.a.	n.a.	n.a.	n.a.	n.a.	n.a.	n.a.	n.a.	n.a.	n.a.	n.a.	n.a.	n.a.	n.a.	n.a.	n.a.	n.a.	n.a.	n.a.	n.a.	n.a.	n.a.	n.a.	n.a.	n.a.	n.a.	n.a.	n.a.	n.a.	n.a.	n.a.	n.a.	n.a.	n.a.	n.a.	n.a.	n.a.	n.a.	n.a.	n.a.	n.a.
945	Male	30	30-39 y. o.	Severnoe Butovo	South-Western Administrative Okrug	No	n.a.	n.a.	n.a.	n.a.	n.a.	n.a.	n.a.	n.a.	n.a.	n.a.	n.a.	n.a.	n.a.	n.a.	n.a.	n.a.	n.a.	n.a.	n.a.	n.a.	n.a.	n.a.	n.a.	n.a.	n.a.	n.a.	n.a.	n.a.	n.a.	n.a.	n.a.	n.a.	n.a.	n.a.	n.a.	n.a.	n.a.	n.a.	n.a.	n.a.	n.a.	n.a.	n.a.
946	Male	46	40-49 y. o.	gorodskoi okrug Troitsk	Novomoskovskiy-Troitskiy Administrative Okrug	No	n.a.	n.a.	n.a.	n.a.	n.a.	n.a.	n.a.	n.a.	n.a.	n.a.	n.a.	n.a.	n.a.	n.a.	n.a.	n.a.	n.a.	n.a.	n.a.	n.a.	n.a.	n.a.	n.a.	n.a.	n.a.	n.a.	n.a.	n.a.	n.a.	n.a.	n.a.	n.a.	n.a.	n.a.	n.a.	n.a.	n.a.	n.a.	n.a.	n.a.	n.a.	n.a.	n.a.
947	Female	34	30-39 y. o.	Zamoskvorechie	Central Administrative Okrug	No	n.a.	n.a.	n.a.	n.a.	n.a.	n.a.	n.a.	n.a.	n.a.	n.a.	n.a.	n.a.	n.a.	n.a.	n.a.	n.a.	n.a.	n.a.	n.a.	n.a.	n.a.	n.a.	n.a.	n.a.	n.a.	n.a.	n.a.	n.a.	n.a.	n.a.	n.a.	n.a.	n.a.	n.a.	n.a.	n.a.	n.a.	n.a.	n.a.	n.a.	n.a.	n.a.	n.a.
948	Female	68	above 60 y. o.	Troparevo-Nikulino	Western Administrative Okrug	Yes	no change	0	0	0	1	0	0	0	0	0	0	Several times a month	1	0	15 - 30 minutes	0	10	Only own	1	0	0	0	0	0	0	0	10	10	10	99	10	10	10	10	both variants allowed	Never	on a sidewalk	10	9	No	I don't combine	0	0
949	Male	28	18-29 y. o.	Zapadnoe Degunino	Northern Administrative Okrug	No	n.a.	n.a.	n.a.	n.a.	n.a.	n.a.	n.a.	n.a.	n.a.	n.a.	n.a.	n.a.	n.a.	n.a.	n.a.	n.a.	n.a.	n.a.	n.a.	n.a.	n.a.	n.a.	n.a.	n.a.	n.a.	n.a.	n.a.	n.a.	n.a.	n.a.	n.a.	n.a.	n.a.	n.a.	n.a.	n.a.	n.a.	n.a.	n.a.	n.a.	n.a.	n.a.	n.a.
950	Male	27	18-29 y. o.	Krasnoselskiy	Central Administrative Okrug	No	n.a.	n.a.	n.a.	n.a.	n.a.	n.a.	n.a.	n.a.	n.a.	n.a.	n.a.	n.a.	n.a.	n.a.	n.a.	n.a.	n.a.	n.a.	n.a.	n.a.	n.a.	n.a.	n.a.	n.a.	n.a.	n.a.	n.a.	n.a.	n.a.	n.a.	n.a.	n.a.	n.a.	n.a.	n.a.	n.a.	n.a.	n.a.	n.a.	n.a.	n.a.	n.a.	n.a.
951	Female	41	40-49 y. o.	Khamovniki	Central Administrative Okrug	Yes	More often	0	0	0	0	0	0	1	0	0	0	Several times a week	0	0	0	15 - 30 minutes	9	Only rented	1	0	0	0	0	0	0	0	9	7	1	1	9	1	7	9	on a sidewalk	Never	on a sidewalk	10	8	No	I don't combine	0	0
952	Female	53	50-59 y. o.	Voikovskoe	Northern Administrative Okrug	Yes	no change	1	0	0	0	0	0	0	0	0	0	Once a week	0	More than 1 hour	0	0	10	Only own	1	1	1	0	0	0	1	metro	10	10	8	5	10	8	10	7	on the road	Very seldom (1-2 times per ride)	On the road	8	10	No	I carry a bicycle with me in public transport	0	1
953	Female	26	18-29 y. o.	Arbat	Central Administrative Okrug	No	n.a.	n.a.	n.a.	n.a.	n.a.	n.a.	n.a.	n.a.	n.a.	n.a.	n.a.	n.a.	n.a.	n.a.	n.a.	n.a.	n.a.	n.a.	n.a.	n.a.	n.a.	n.a.	n.a.	n.a.	n.a.	n.a.	n.a.	n.a.	n.a.	n.a.	n.a.	n.a.	n.a.	n.a.	n.a.	n.a.	n.a.	n.a.	n.a.	n.a.	n.a.	n.a.	n.a.
954	Female	46	40-49 y. o.	Basmanny	Central Administrative Okrug	No	n.a.	n.a.	n.a.	n.a.	n.a.	n.a.	n.a.	n.a.	n.a.	n.a.	n.a.	n.a.	n.a.	n.a.	n.a.	n.a.	n.a.	n.a.	n.a.	n.a.	n.a.	n.a.	n.a.	n.a.	n.a.	n.a.	n.a.	n.a.	n.a.	n.a.	n.a.	n.a.	n.a.	n.a.	n.a.	n.a.	n.a.	n.a.	n.a.	n.a.	n.a.	n.a.	n.a.
955	Female	46	40-49 y. o.	Basmanny	Central Administrative Okrug	No	n.a.	n.a.	n.a.	n.a.	n.a.	n.a.	n.a.	n.a.	n.a.	n.a.	n.a.	n.a.	n.a.	n.a.	n.a.	n.a.	n.a.	n.a.	n.a.	n.a.	n.a.	n.a.	n.a.	n.a.	n.a.	n.a.	n.a.	n.a.	n.a.	n.a.	n.a.	n.a.	n.a.	n.a.	n.a.	n.a.	n.a.	n.a.	n.a.	n.a.	n.a.	n.a.	n.a.
956	Male	29	18-29 y. o.	Golovinskiy	Northern Administrative Okrug	No	n.a.	n.a.	n.a.	n.a.	n.a.	n.a.	n.a.	n.a.	n.a.	n.a.	n.a.	n.a.	n.a.	n.a.	n.a.	n.a.	n.a.	n.a.	n.a.	n.a.	n.a.	n.a.	n.a.	n.a.	n.a.	n.a.	n.a.	n.a.	n.a.	n.a.	n.a.	n.a.	n.a.	n.a.	n.a.	n.a.	n.a.	n.a.	n.a.	n.a.	n.a.	n.a.	n.a.
957	Male	26	18-29 y. o.	Maryina Roscha	North-Eastern Administrative Okrug	No	n.a.	n.a.	n.a.	n.a.	n.a.	n.a.	n.a.	n.a.	n.a.	n.a.	n.a.	n.a.	n.a.	n.a.	n.a.	n.a.	n.a.	n.a.	n.a.	n.a.	n.a.	n.a.	n.a.	n.a.	n.a.	n.a.	n.a.	n.a.	n.a.	n.a.	n.a.	n.a.	n.a.	n.a.	n.a.	n.a.	n.a.	n.a.	n.a.	n.a.	n.a.	n.a.	n.a.
958	Male	66	above 60 y. o.	Taganskiy	Central Administrative Okrug	Yes	no change	1	0	0	1	0	0	0	0	0	0	Several times a week	0	More than 1 hour	15 - 30 minutes	0	10	Only own	0	1	0	0	0	0	0	0	99	1	1	99	10	10	1	1	on the road	Very seldom (1-2 times per ride)	On the road	1	10	No	I don't combine	0	0
959	Male	36	30-39 y. o.	Kryukovo	Zelenogradskiy Administrative Okrug	No	n.a.	n.a.	n.a.	n.a.	n.a.	n.a.	n.a.	n.a.	n.a.	n.a.	n.a.	n.a.	n.a.	n.a.	n.a.	n.a.	n.a.	n.a.	n.a.	n.a.	n.a.	n.a.	n.a.	n.a.	n.a.	n.a.	n.a.	n.a.	n.a.	n.a.	n.a.	n.a.	n.a.	n.a.	n.a.	n.a.	n.a.	n.a.	n.a.	n.a.	n.a.	n.a.	n.a.
960	Male	31	30-39 y. o.	Kryukovo	Zelenogradskiy Administrative Okrug	No	n.a.	n.a.	n.a.	n.a.	n.a.	n.a.	n.a.	n.a.	n.a.	n.a.	n.a.	n.a.	n.a.	n.a.	n.a.	n.a.	n.a.	n.a.	n.a.	n.a.	n.a.	n.a.	n.a.	n.a.	n.a.	n.a.	n.a.	n.a.	n.a.	n.a.	n.a.	n.a.	n.a.	n.a.	n.a.	n.a.	n.a.	n.a.	n.a.	n.a.	n.a.	n.a.	n.a.
961	Male	28	18-29 y. o.	gorodskoi okrug Scherbinka	Novomoskovskiy-Troitskiy Administrative Okrug	No	n.a.	n.a.	n.a.	n.a.	n.a.	n.a.	n.a.	n.a.	n.a.	n.a.	n.a.	n.a.	n.a.	n.a.	n.a.	n.a.	n.a.	n.a.	n.a.	n.a.	n.a.	n.a.	n.a.	n.a.	n.a.	n.a.	n.a.	n.a.	n.a.	n.a.	n.a.	n.a.	n.a.	n.a.	n.a.	n.a.	n.a.	n.a.	n.a.	n.a.	n.a.	n.a.	n.a.
962	Male	40	40-49 y. o.	gorodskoi okrug Troitsk	Novomoskovskiy-Troitskiy Administrative Okrug	No	n.a.	n.a.	n.a.	n.a.	n.a.	n.a.	n.a.	n.a.	n.a.	n.a.	n.a.	n.a.	n.a.	n.a.	n.a.	n.a.	n.a.	n.a.	n.a.	n.a.	n.a.	n.a.	n.a.	n.a.	n.a.	n.a.	n.a.	n.a.	n.a.	n.a.	n.a.	n.a.	n.a.	n.a.	n.a.	n.a.	n.a.	n.a.	n.a.	n.a.	n.a.	n.a.	n.a.
963	Male	42	40-49 y. o.	Silino	Zelenogradskiy Administrative Okrug	Yes	no change	0	0	0	0	0	0	1	0	0	0	Several times a week	0	0	0	More than 1 hour	99	Only own	0	1	0	0	0	0	0	0	10	9	6	3	8	3	6	8	on the road	Very seldom (1-2 times per ride)	On the road	3	5	Yes	I don't combine	0	0
964	Female	29	18-29 y. o.	Staroe Kryukovo	Zelenogradskiy Administrative Okrug	No	n.a.	n.a.	n.a.	n.a.	n.a.	n.a.	n.a.	n.a.	n.a.	n.a.	n.a.	n.a.	n.a.	n.a.	n.a.	n.a.	n.a.	n.a.	n.a.	n.a.	n.a.	n.a.	n.a.	n.a.	n.a.	n.a.	n.a.	n.a.	n.a.	n.a.	n.a.	n.a.	n.a.	n.a.	n.a.	n.a.	n.a.	n.a.	n.a.	n.a.	n.a.	n.a.	n.a.
965	Male	28	18-29 y. o.	Krasnoselskiy	Central Administrative Okrug	No	n.a.	n.a.	n.a.	n.a.	n.a.	n.a.	n.a.	n.a.	n.a.	n.a.	n.a.	n.a.	n.a.	n.a.	n.a.	n.a.	n.a.	n.a.	n.a.	n.a.	n.a.	n.a.	n.a.	n.a.	n.a.	n.a.	n.a.	n.a.	n.a.	n.a.	n.a.	n.a.	n.a.	n.a.	n.a.	n.a.	n.a.	n.a.	n.a.	n.a.	n.a.	n.a.	n.a.
966	Female	38	30-39 y. o.	gorodskoi okrug Scherbinka	Novomoskovskiy-Troitskiy Administrative Okrug	Yes	no change	1	0	0	0	0	0	0	0	0	0	Several times a month	3	More than 1 hour	0	0	99	Only own	1	0	0	0	0	0	0	0	99	99	99	1	99	99	1	5	on the road	Never	on a sidewalk	1	99	Yes	I don't combine	0	0
967	Male	37	30-39 y. o.	Konkovo	South-Western Administrative Okrug	No	n.a.	n.a.	n.a.	n.a.	n.a.	n.a.	n.a.	n.a.	n.a.	n.a.	n.a.	n.a.	n.a.	n.a.	n.a.	n.a.	n.a.	n.a.	n.a.	n.a.	n.a.	n.a.	n.a.	n.a.	n.a.	n.a.	n.a.	n.a.	n.a.	n.a.	n.a.	n.a.	n.a.	n.a.	n.a.	n.a.	n.a.	n.a.	n.a.	n.a.	n.a.	n.a.	n.a.
968	Male	35	30-39 y. o.	Koptevo	Northern Administrative Okrug	No	n.a.	n.a.	n.a.	n.a.	n.a.	n.a.	n.a.	n.a.	n.a.	n.a.	n.a.	n.a.	n.a.	n.a.	n.a.	n.a.	n.a.	n.a.	n.a.	n.a.	n.a.	n.a.	n.a.	n.a.	n.a.	n.a.	n.a.	n.a.	n.a.	n.a.	n.a.	n.a.	n.a.	n.a.	n.a.	n.a.	n.a.	n.a.	n.a.	n.a.	n.a.	n.a.	n.a.
969	Female	28	18-29 y. o.	Donskoy	Southern Administrative Okrug	Yes	no change	1	0	0	0	0	0	0	0	0	0	Once a month and more seldom	1	More than 1 hour	0	0	99	Only own	1	1	1	0	1	0	0	0	5	5	1	1	2	5	2	2	Not sure	Never	on a sidewalk	1	10	Yes	I don't combine	0	0
970	Female	57	50-59 y. o.	Severnoe Butovo	South-Western Administrative Okrug	Yes	More often	1	0	0	0	0	0	0	0	0	0	Several times a week	0	30 minutes – 1 hour	0	0	4	Both own and rented, depending on situation	1	0	0	0	0	0	0	0	7	99	4	1	7	4	7	4	on the road	Very seldom (1-2 times per ride)	On the road	2	2	Yes	I don't combine	0	0
971	Female	27	18-29 y. o.	gorodskoi okrug Troitsk	Novomoskovskiy-Troitskiy Administrative Okrug	Yes	More often	1	0	0	0	0	0	0	0	0	0	Several times a week	0	More than 1 hour	0	0	10	Only own	1	0	1	0	0	0	0	0	8	10	8	6	10	5	8	6	on the road	Never	on a sidewalk	6	6	Yes	I carry a bicycle with me in public transport	1	1
972	Female	47	40-49 y. o.	Kryukovo	Zelenogradskiy Administrative Okrug	Yes	no change	1	0	0	0	0	0	0	0	0	0	Once a week	0	15 - 30 minutes	0	0	8	Only own	1	0	0	0	0	0	0	0	8	7	10	10	10	8	8	10	both variants allowed	Very seldom (1-2 times per ride)	On the road	7	8	No	I don't combine	0	0
973	Female	18	18-29 y. o.	gorodskoi okrug Troitsk	Novomoskovskiy-Troitskiy Administrative Okrug	Yes	More often	1	0	0	0	0	1	0	0	0	0	Several times a month	7	More than 1 hour	More than 1 hour	0	8	Only own	1	0	0	0	0	0	0	0	7	9	6	7	9	4	9	8	on a sidewalk	Never	on a sidewalk	7	6	Yes	I don't combine	0	0
974	Male	80	above 60 y. o.	Levoberezhny	Northern Administrative Okrug	Yes	no change	1	0	0	0	0	0	0	0	0	0	Several times a month	2	30 minutes – 1 hour	0	0	3	Only own	0	1	1	0	0	1	0	0	8	5	3	2	99	3	3	8	both variants allowed	Seldom (3-4 times per ride)	Both variants	2	3	Yes	I don't combine	0	0
975	Male	35	30-39 y. o.	Khovrino	Northern Administrative Okrug	No	n.a.	n.a.	n.a.	n.a.	n.a.	n.a.	n.a.	n.a.	n.a.	n.a.	n.a.	n.a.	n.a.	n.a.	n.a.	n.a.	n.a.	n.a.	n.a.	n.a.	n.a.	n.a.	n.a.	n.a.	n.a.	n.a.	n.a.	n.a.	n.a.	n.a.	n.a.	n.a.	n.a.	n.a.	n.a.	n.a.	n.a.	n.a.	n.a.	n.a.	n.a.	n.a.	n.a.
976	Female	24	18-29 y. o.	Mosvorechie-Saburovo	Southern Administrative Okrug	No	n.a.	n.a.	n.a.	n.a.	n.a.	n.a.	n.a.	n.a.	n.a.	n.a.	n.a.	n.a.	n.a.	n.a.	n.a.	n.a.	n.a.	n.a.	n.a.	n.a.	n.a.	n.a.	n.a.	n.a.	n.a.	n.a.	n.a.	n.a.	n.a.	n.a.	n.a.	n.a.	n.a.	n.a.	n.a.	n.a.	n.a.	n.a.	n.a.	n.a.	n.a.	n.a.	n.a.
977	Female	20	18-29 y. o.	Bibirevo	North-Eastern Administrative Okrug	No	n.a.	n.a.	n.a.	n.a.	n.a.	n.a.	n.a.	n.a.	n.a.	n.a.	n.a.	n.a.	n.a.	n.a.	n.a.	n.a.	n.a.	n.a.	n.a.	n.a.	n.a.	n.a.	n.a.	n.a.	n.a.	n.a.	n.a.	n.a.	n.a.	n.a.	n.a.	n.a.	n.a.	n.a.	n.a.	n.a.	n.a.	n.a.	n.a.	n.a.	n.a.	n.a.	n.a.
978	Female	28	18-29 y. o.	Chertanovo Severnoe	Southern Administrative Okrug	No	n.a.	n.a.	n.a.	n.a.	n.a.	n.a.	n.a.	n.a.	n.a.	n.a.	n.a.	n.a.	n.a.	n.a.	n.a.	n.a.	n.a.	n.a.	n.a.	n.a.	n.a.	n.a.	n.a.	n.a.	n.a.	n.a.	n.a.	n.a.	n.a.	n.a.	n.a.	n.a.	n.a.	n.a.	n.a.	n.a.	n.a.	n.a.	n.a.	n.a.	n.a.	n.a.	n.a.
979	Female	29	18-29 y. o.	Altufievskiy	North-Eastern Administrative Okrug	No	n.a.	n.a.	n.a.	n.a.	n.a.	n.a.	n.a.	n.a.	n.a.	n.a.	n.a.	n.a.	n.a.	n.a.	n.a.	n.a.	n.a.	n.a.	n.a.	n.a.	n.a.	n.a.	n.a.	n.a.	n.a.	n.a.	n.a.	n.a.	n.a.	n.a.	n.a.	n.a.	n.a.	n.a.	n.a.	n.a.	n.a.	n.a.	n.a.	n.a.	n.a.	n.a.	n.a.
980	Female	23	18-29 y. o.	Meschanskiy	Central Administrative Okrug	Yes	More often	1	0	1	0	0	0	0	0	0	0	Several times a month	9	30 minutes – 1 hour	30 minutes – 1 hour	0	7	Only own	1	0	0	0	0	0	0	0	9	8	4	1	10	9	6	9	on the road	Very seldom (1-2 times per ride)	On the road	4	6	No	I don't combine	0	0
981	Female	54	50-59 y. o.	Aeroport	Northern Administrative Okrug	Yes	no change	1	0	0	0	0	0	0	0	0	0	Several times a month	7	More than 1 hour	0	0	5	Only own	1	0	1	0	0	0	0	0	2	99	99	99	99	99	99	5	on a sidewalk	Never	on a sidewalk	3	6	Yes	I don't combine	0	0
982	Male	26	18-29 y. o.	Akademicheskiy	South-Western Administrative Okrug	No	n.a.	n.a.	n.a.	n.a.	n.a.	n.a.	n.a.	n.a.	n.a.	n.a.	n.a.	n.a.	n.a.	n.a.	n.a.	n.a.	n.a.	n.a.	n.a.	n.a.	n.a.	n.a.	n.a.	n.a.	n.a.	n.a.	n.a.	n.a.	n.a.	n.a.	n.a.	n.a.	n.a.	n.a.	n.a.	n.a.	n.a.	n.a.	n.a.	n.a.	n.a.	n.a.	n.a.
983	Male	25	18-29 y. o.	Tyuply Stan	South-Western Administrative Okrug	No	n.a.	n.a.	n.a.	n.a.	n.a.	n.a.	n.a.	n.a.	n.a.	n.a.	n.a.	n.a.	n.a.	n.a.	n.a.	n.a.	n.a.	n.a.	n.a.	n.a.	n.a.	n.a.	n.a.	n.a.	n.a.	n.a.	n.a.	n.a.	n.a.	n.a.	n.a.	n.a.	n.a.	n.a.	n.a.	n.a.	n.a.	n.a.	n.a.	n.a.	n.a.	n.a.	n.a.
984	Female	35	30-39 y. o.	gorodskoi okrug Troitsk	Novomoskovskiy-Troitskiy Administrative Okrug	Yes	More often	1	1	0	0	0	0	0	0	0	0	Several times a week	0	More than 1 hour	30 minutes – 1 hour	0	7	Only own	1	1	0	0	0	0	0	0	8	4	3	1	5	6	3	3	both variants allowed	Very often (more than 6 times per ride)	0	5	7	Yes	I don't combine	0	0
985	Female	53	50-59 y. o.	Tsaritsyno	Southern Administrative Okrug	Yes	More often	1	0	0	0	0	0	0	0	0	0	Several times a week	0	15 - 30 minutes	0	0	6	Only own	1	0	0	0	0	0	0	0	5	5	5	1	7	3	3	3	both variants allowed	Very seldom (1-2 times per ride)	On the road	3	3	No	I don't combine	0	0
986	Female	28	18-29 y. o.	Tverskoi	Central Administrative Okrug	No	n.a.	n.a.	n.a.	n.a.	n.a.	n.a.	n.a.	n.a.	n.a.	n.a.	n.a.	n.a.	n.a.	n.a.	n.a.	n.a.	n.a.	n.a.	n.a.	n.a.	n.a.	n.a.	n.a.	n.a.	n.a.	n.a.	n.a.	n.a.	n.a.	n.a.	n.a.	n.a.	n.a.	n.a.	n.a.	n.a.	n.a.	n.a.	n.a.	n.a.	n.a.	n.a.	n.a.
987	Female	28	18-29 y. o.	Tsaritsyno	Southern Administrative Okrug	Yes	no change	1	0	0	0	0	0	0	0	0	0	Several times a week	0	More than 1 hour	0	0	9	Only own	0	1	0	0	0	0	0	0	8	10	9	99	8	99	8	7	Not sure	Very seldom (1-2 times per ride)	On the road	5	8	Yes	I don't combine	0	0
988	Female	64	above 60 y. o.	Altufievskiy	North-Eastern Administrative Okrug	Yes	no change	1	0	0	0	0	0	0	1	0	to suburb	Several times a week	0	More than 1 hour	0	0	10	Only own	1	1	0	0	0	0	0	0	10	10	6	5	10	6	7	8	both variants allowed	Seldom (3-4 times per ride)	Both variants	9	9	Yes	I don't combine	0	0
989	Male	40	40-49 y. o.	poselenie Moskovskiy	Novomoskovskiy-Troitskiy Administrative Okrug	Yes	no change	1	0	0	0	0	0	0	0	0	0	Every day	0	More than 1 hour	0	0	5	Only own	1	0	0	0	0	0	0	0	6	9	2	5	7	8	6	8	both variants allowed	Very often (more than 6 times per ride)	0	4	8	No	I don't combine	0	0
990	Male	27	18-29 y. o.	Taganskiy	Central Administrative Okrug	No	n.a.	n.a.	n.a.	n.a.	n.a.	n.a.	n.a.	n.a.	n.a.	n.a.	n.a.	n.a.	n.a.	n.a.	n.a.	n.a.	n.a.	n.a.	n.a.	n.a.	n.a.	n.a.	n.a.	n.a.	n.a.	n.a.	n.a.	n.a.	n.a.	n.a.	n.a.	n.a.	n.a.	n.a.	n.a.	n.a.	n.a.	n.a.	n.a.	n.a.	n.a.	n.a.	n.a.
991	Female	38	30-39 y. o.	Arbat	Central Administrative Okrug	No	n.a.	n.a.	n.a.	n.a.	n.a.	n.a.	n.a.	n.a.	n.a.	n.a.	n.a.	n.a.	n.a.	n.a.	n.a.	n.a.	n.a.	n.a.	n.a.	n.a.	n.a.	n.a.	n.a.	n.a.	n.a.	n.a.	n.a.	n.a.	n.a.	n.a.	n.a.	n.a.	n.a.	n.a.	n.a.	n.a.	n.a.	n.a.	n.a.	n.a.	n.a.	n.a.	n.a.
992	Female	30	30-39 y. o.	Tverskoi	Central Administrative Okrug	No	n.a.	n.a.	n.a.	n.a.	n.a.	n.a.	n.a.	n.a.	n.a.	n.a.	n.a.	n.a.	n.a.	n.a.	n.a.	n.a.	n.a.	n.a.	n.a.	n.a.	n.a.	n.a.	n.a.	n.a.	n.a.	n.a.	n.a.	n.a.	n.a.	n.a.	n.a.	n.a.	n.a.	n.a.	n.a.	n.a.	n.a.	n.a.	n.a.	n.a.	n.a.	n.a.	n.a.
993	Female	28	18-29 y. o.	Tsaritsyno	Southern Administrative Okrug	Yes	no change	1	0	0	0	0	0	0	0	0	0	Several times a week	0	More than 1 hour	0	0	8	Both own and rented, depending on situation	1	1	1	1	1	1	0	0	7	5	1	1	9	99	7	6	on a sidewalk	Very seldom (1-2 times per ride)	On the road	8	8	Yes	I carry a bicycle with me in public transport	1	0
994	Male	29	18-29 y. o.	Basmanny	Central Administrative Okrug	No	n.a.	n.a.	n.a.	n.a.	n.a.	n.a.	n.a.	n.a.	n.a.	n.a.	n.a.	n.a.	n.a.	n.a.	n.a.	n.a.	n.a.	n.a.	n.a.	n.a.	n.a.	n.a.	n.a.	n.a.	n.a.	n.a.	n.a.	n.a.	n.a.	n.a.	n.a.	n.a.	n.a.	n.a.	n.a.	n.a.	n.a.	n.a.	n.a.	n.a.	n.a.	n.a.	n.a.
995	Female	51	50-59 y. o.	Presnenskiy	Central Administrative Okrug	Yes	no change	1	0	0	0	0	0	0	0	0	0	Once a month and more seldom	1	30 minutes – 1 hour	0	0	10	Only rented	0	1	0	0	0	0	0	0	8	9	1	1	9	4	3	3	on a sidewalk	Never	on a sidewalk	1	3	Yes	I don't combine	0	0
996	Female	22	18-29 y. o.	Khamovniki	Central Administrative Okrug	No	n.a.	n.a.	n.a.	n.a.	n.a.	n.a.	n.a.	n.a.	n.a.	n.a.	n.a.	n.a.	n.a.	n.a.	n.a.	n.a.	n.a.	n.a.	n.a.	n.a.	n.a.	n.a.	n.a.	n.a.	n.a.	n.a.	n.a.	n.a.	n.a.	n.a.	n.a.	n.a.	n.a.	n.a.	n.a.	n.a.	n.a.	n.a.	n.a.	n.a.	n.a.	n.a.	n.a.
997	Male	24	18-29 y. o.	Krasnoselskiy	Central Administrative Okrug	No	n.a.	n.a.	n.a.	n.a.	n.a.	n.a.	n.a.	n.a.	n.a.	n.a.	n.a.	n.a.	n.a.	n.a.	n.a.	n.a.	n.a.	n.a.	n.a.	n.a.	n.a.	n.a.	n.a.	n.a.	n.a.	n.a.	n.a.	n.a.	n.a.	n.a.	n.a.	n.a.	n.a.	n.a.	n.a.	n.a.	n.a.	n.a.	n.a.	n.a.	n.a.	n.a.	n.a.
998	Male	28	18-29 y. o.	Krasnoselskiy	Central Administrative Okrug	No	n.a.	n.a.	n.a.	n.a.	n.a.	n.a.	n.a.	n.a.	n.a.	n.a.	n.a.	n.a.	n.a.	n.a.	n.a.	n.a.	n.a.	n.a.	n.a.	n.a.	n.a.	n.a.	n.a.	n.a.	n.a.	n.a.	n.a.	n.a.	n.a.	n.a.	n.a.	n.a.	n.a.	n.a.	n.a.	n.a.	n.a.	n.a.	n.a.	n.a.	n.a.	n.a.	n.a.
999	Male	28	18-29 y. o.	Tverskoi	Central Administrative Okrug	No	n.a.	n.a.	n.a.	n.a.	n.a.	n.a.	n.a.	n.a.	n.a.	n.a.	n.a.	n.a.	n.a.	n.a.	n.a.	n.a.	n.a.	n.a.	n.a.	n.a.	n.a.	n.a.	n.a.	n.a.	n.a.	n.a.	n.a.	n.a.	n.a.	n.a.	n.a.	n.a.	n.a.	n.a.	n.a.	n.a.	n.a.	n.a.	n.a.	n.a.	n.a.	n.a.	n.a.
1000	Female	28	18-29 y. o.	Kryukovo	Zelenogradskiy Administrative Okrug	Yes	no change	0	1	0	0	0	0	1	0	0	0	Several times a week	0	0	15 - 30 minutes	More than 1 hour	10	Only own	1	0	0	0	0	0	0	0	10	10	10	4	10	10	8	6	on a sidewalk	Very seldom (1-2 times per ride)	On the road	5	10	No	I carry a bicycle with me in public transport	0	0
[truncated: 122 more columns]
